# Supplementary material for: Hypoxia Adaptations in the Grey Wolf (Canis lupus chanco) from Qinghai-Tibet Plateau
Source: PLoS Genet. 2014 Jul 31;10(7):e1004466. doi: 10.1371/journal.pgen.1004466 (PMC4117439; doi:10.1371/journal.pgen.1004466)
Supplement: Table S5 — A priori hypoxia related gene list. (XLS) [file pgen.1004466.s008.xls]

## Sheet: Sheet1
chr	gene_name	gene_start	gene_end	under_selection_with_FST and Δπ (top 5%)
﻿chr01	CYB5A	5070925	5106749	No
chr01	SERPINB5	13566931	13638925	No
chr01	BCL2	13733848	13903975	No
chr01	PHLPP1	14027634	14234229	No
chr01	TNFRSF11A	14502993	14556031	No
chr01	PMAIP1	16469792	16472910	No
chr01	MALT1	17354639	17412591	No
chr01	POLI	21162868	21188525	No
chr01	SMAD4	23881175	23914319	No
chr01	CTGF	25387129	25511127	No
chr01	SGK1	27085979	27196521	No
chr01	MYB	27908246	27992202	No
chr01	MAP3K5	29106506	29306515	No
chr01	IFNGR1	29643890	29669676	No
chr01	TNFAIP3	30247094	30263167	No
chr01	PERP	30417175	30435995	No
chr01	CITED2	31522910	31525303	No
chr01	TAB2	40149568	40216459	No
chr01	ESR1	42081315	42368689	No
chr01	NOX3	45126958	45186510	No
chr01	DYNLT1	48058391	48066999	No
chr01	EZR	48160205	48210131	No
chr01	FNDC1	48501743	48604873	No
chr01	SOD2	48944251	48955653	No
chr01	TCP1	49028708	49038028	No
chr01	RPS6KA2	54412723	54757034	Yes
chr01	THBS2	56400873	56429975	Yes
chr01	APEX1	56878962	56879858	No
chr01	ROS1	57556127	57677624	No
chr01	HSF2	61776529	61810619	Yes
chr01	LAMA2	67514263	68100315	Yes
chr01	UBQLN1	75767073	75812284	No
chr01	RORB	83476763	83666083	No
chr01	ANXA1	84743275	84763121	No
chr01	VLDLR	91241809	91272500	Yes
chr01	JAK2	93321921	93435774	No
chr01	SPTLC1	94997229	95048611	No
chr01	ROR2	95209121	95281771	No
chr01	SYK	95903324	95986549	No
chr01	GADD45G	96744757	96746752	No
chr01	SEMA4D	96825977	96868772	No
chr01	UBE2S	102282854	102289402	No
chr01	IL11	102316595	102318653	No
chr01	TNNT1	102479631	102491217	No
chr01	LOC100855828	103295108	103312026	No
chr01	PRKCG	103495012	103512348	No
chr01	PPP2R1A	104975597	105013757	No
chr01	AKT1S1	106690540	106694973	No
chr01	GYS1	107401113	107416122	No
chr01	BAX	107423219	107426464	No
chr01	FGF21	107571555	107573126	No
chr01	GLTSCR2	108303276	108315709	No
chr01	BBC3	108742799	108753704	No
chr01	SLC1A5	109149744	109160934	No
chr01	PRKD2	109206267	109242150	No
chr01	GNG8	109268053	109268453	No
chr01	PPP5C	109453767	109470933	No
chr01	HIF3A	109480127	109504218	No
chr01	VASP	110050153	110062827	No
chr01	ERCC2	110173795	110190125	No
chr01	RELB	110436738	110466585	No
chr01	APOE	110525708	110528476	No
chr01	PLAUR	111477120	111491034	No
chr01	XRCC1	111548689	111571816	No
chr01	GSK3A	112128576	112138633	No
chr01	TGFB1	112621464	112644735	No
chr01	AXL	112701364	112727717	No
chr01	CYP2B6	112817436	112833488	No
chr01	CYP2A7	112900487	112906745	No
chr01	EGLN2	112937022	113000677	No
chr01	CYP2F1	112959001	112985841	No
chr01	AKT2	113380375	113406769	No
chr01	ZFP36	113814746	113818059	No
chr01	PAK4	114008351	114052444	No
chr01	HNRNPL	114267209	114279109	No
chr01	ACTN4	114352845	114428174	No
chr01	RYR1	114459928	114579493	No
chr01	SPINT2	114697789	114727786	No
chr01	HAMP	117305361	117307175	No
chr01	USF2	117308837	117319397	No
chr01	WTIP	117811399	117919314	No
chr01	GPI	117922376	117948402	No
chr01	PEPD	118662597	118774854	No
chr01	CEBPA	118849074	118849659	No
chr01	CCNE1	121687957	121702182	No
chr02	CUL2	1829670	1996647	No
chr02	NRP1	3415992	3551903	No
chr02	ITGB1	3728544	3775774	No
chr02	ITGA8	21075756	21244350	No
chr02	SUV39H2	21715332	21749597	No
chr02	GATA3	28067974	28088199	No
chr02	PRKCQ	29369796	29507875	No
chr02	PFKFB3	29728266	29757172	No
chr02	IL2RA	29893784	29946588	No
chr02	UCN3	30541778	30542282	No
chr02	KLF6	31654124	31660894	No
chr02	UBE2D2	34827654	34885647	No
chr02	PURA	35331218	35354929	No
chr02	CD14	35790891	35792663	No
chr02	FGF1	37467134	37554629	No
chr02	NR3C1	38123189	38240753	No
chr02	PPP2R2B	41004433	41447148	No
chr02	PLK2	45359711	45365626	No
chr02	PIK3R1	53456216	53528489	No
chr02	CCNB1	54256984	54264732	No
chr02	CSNK2A2	58361918	58438599	No
chr02	MMP15	58504847	58534043	No
chr02	CX3CL1	59022915	59032778	No
chr02	MT1A	59602961	59608825	No
chr02	MT2A	59607925	59608825	No
chr02	MT3	59624977	59626235	No
chr02	MMP2	60470870	60494082	No
chr02	RBL2	62265292	62315463	No
chr02	SIAH1	66663822	66709183	No
chr02	HDAC1	68901131	68936399	No
chr02	LCK	68938291	68964621	No
chr02	HCRTR1	69485946	69492541	No
chr02	FABP3	69629854	69659081	No
chr02	SESN2	72148979	72168492	No
chr02	PTAFR	72254368	72255400	No
chr02	PPP1R8	72520772	72582873	No
chr02	SLC9A1	73054735	73101896	No
chr02	SFN	73268790	73269537	No
chr02	RPS6KA1	73495817	73534327	No
chr02	STMN1	74035456	74045567	No
chr02	RUNX3	74820677	74859533	No
chr02	CDC42	77153275	77169947	No
chr02	ECE1	77678059	77793948	No
chr02	SDHB	81158290	81190114	No
chr02	EPHA2	81534075	81561847	No
chr02	CASP9	82033735	82072859	No
chr02	PDPN	83551660	83581563	No
chr02	PLOD1	84320040	84343570	No
chr02	NPPB	84396072	84404281	No
chr02	NPPA	84406205	84408369	No
chr02	AGTRAP	84490656	84495350	No
chr02	MTOR	84820999	84939595	No
chr02	DFFA	85364396	85389071	No
chr03	APC	253080	322994	No
chr03	EFNA5	4272473	4542052	No
chr03	PAM	8139391	8312081	No
chr03	MSH3	26336312	26518690	No
chr03	THBS4	26944259	27004109	No
chr03	JMY	27543606	27646814	No
chr03	ARSB	27870150	28039083	No
chr03	F2R	29872154	29889661	No
chr03	HMGCR	30966308	30988966	No
chr03	NDN	36314039	36315081	No
chr03	CHRNA7	36852542	36977736	No
chr03	IGF1R	41794628	42091026	No
chr03	ACAN	51995114	52032255	No
chr03	IDH2	53070461	53147609	Yes
chr03	FURIN	53358884	53369617	No
chr03	ARNT2	57008110	57120506	Yes
chr03	BCL2A1	57451364	57464239	Yes
chr03	PPP2R2C	58477558	58611898	Yes
chr03	HGFAC	60906843	60915088	Yes
chr03	RNF4	61720537	61759727	No
chr03	FGFR3	62308896	62323744	No
chr03	PROM1	64230064	64362347	No
chr03	CD38	64525664	64579861	No
chr03	UGDH	72935524	72964835	No
chr03	TLR6	73517081	73523099	No
chr03	SOD3	85382621	85387169	No
chr03	PPARGC1A	86183097	86285748	No
chr03	CTBP1	91379048	91401321	No
chr04	CHRM3	506732	508762	Yes
chr04	RYR2	2368326	3099697	Yes
chr04	GNG4	4356412	4389856	No
chr04	EGLN1	8053478	8111156	No
chr04	AGT	8677502	8694324	No
chr04	UBE2D1	10521606	10553922	No
chr04	CDK1	12885972	12912553	No
chr04	SIRT1	19188674	19220031	Yes
chr04	HKDC1	20354230	20394634	No
chr04	HK1	20449973	20519488	No
chr04	UNC5B	22003477	22084161	No
chr04	DDIT4	22916779	22919498	No
chr04	P4HA1	23597014	23677782	Yes
chr04	CAMK2G	24243739	24299366	Yes
chr04	PLAU	24327933	24334907	Yes
chr04	ADK	24540664	25047031	No
chr04	KCNMA1	26844850	27338331	Yes
chr04	SFTPA1	29418283	29434688	No
chr04	GDF10	35008152	35018160	No
chr04	FGFR4	36241079	36254928	No
chr04	HK3	36472948	36489434	No
chr04	EIF4E1B	36695164	36701988	No
chr04	HIGD2A	36937428	36938380	No
chr04	STC2	39152502	39165893	No
chr04	DUSP1	39587055	39592891	Yes
chr04	FGF18	40715392	40749324	No
chr04	NPM1	40756463	40770174	No
chr04	KCNMB1	41536855	41545218	No
chr04	CCNG1	47800696	47808254	No
chr04	CAMK2A	58800812	58865889	No
chr04	PDGFRB	58926307	58966380	No
chr04	CSF1R	58980576	59010683	No
chr04	ADRB2	60024885	60050447	No
chr04	ITGA2	62170599	62268983	No
chr04	ITGA1	62294081	62455650	No
chr04	FGF10	65851122	65930994	No
chr04	CCL28	66566793	66597824	No
chr04	HR	67020905	67163490	Yes
chr04	PRKAA1	68570573	68611837	No
chr04	PTGER4	68661855	68676418	No
chr04	RICTOR	69905013	70009309	No
chr04	OSMR	70014761	70067490	No
chr04	IL7R	72636423	72664699	Yes
chr04	PRLR	73110898	73273626	Yes
chr04	ANKH	88149241	88274129	No
chr05	ETS1	6073009	6190184	No
chr05	TIRAP	8221795	8225147	No
chr05	CHEK1	8875254	8910626	No
chr05	EI24	8947247	8964207	No
chr05	H2AFX	14766125	14766557	No
chr05	HMBS	14767298	14775082	No
chr05	HYOU1	14795729	14808329	No
chr05	TAGLN	16389895	16396187	No
chr05	USP28	19435448	19480738	No
chr05	DRD2	19732879	19795252	No
chr05	NCAM1	19898786	20192043	No
chr05	IL18	20972871	20999929	No
chr05	SDHD	21031098	21041038	No
chr05	CRYAB	21181864	21186071	No
chr05	PPP2R1B	21323662	21356783	No
chr05	ATM	24182134	24297207	No
chr05	CASP1	27132987	27149790	No
chr05	LOC479459	27235461	27236421	No
chr05	PDGFD	27863726	28094382	No
chr05	MMP13	28853641	28864897	No
chr05	MMP3	28949630	28957915	No
chr05	MMP1	28978382	28986863	No
chr05	BIRC2	29293035	29312375	No
chr05	BIRC3	29323232	29337240	No
chr05	TRPC6	29897485	30008523	No
chr05	ENO3	31662114	31666140	No
chr05	PLD2	31756432	31767065	No
chr05	ALOX15	31883005	31892310	No
chr05	GABARAP	32207873	32209981	No
chr05	CTDNEP1	32210985	32217128	No
chr05	FGF11	32369830	32373020	No
chr05	TNFSF12	32473595	32484790	No
chr05	SENP3	32485696	32497247	No
chr05	SAT2	32533575	32535994	No
chr05	TP53	32560597	32574109	No
chr05	PIK3R5	33535138	33605342	No
chr05	NTN1	33654625	33825948	No
chr05	MAP2K4	36118369	36241354	No
chr05	MYOCD	36674446	36769648	No
chr05	UBB	39525741	39534222	No
chr05	ADORA2B	39884374	39908214	No
chr05	ULK2	40354443	40438459	No
chr05	ALDH3A1	40465536	40474276	No
chr05	MAPK7	40831946	40836500	No
chr05	ALKBH5	41342957	41364547	No
chr05	SREBF1	41663857	41686758	No
chr05	FLCN	42176596	42197940	No
chr05	LEPR	44688108	44775687	No
chr05	JAK1	45328691	45408571	No
chr05	ATG4C	47270872	47359956	No
chr05	CYP2J2	49942192	49984631	No
chr05	JUN	50967817	50968843	No
chr05	PRKAA2	52816918	52899834	No
chr05	GNB1	56777531	56879774	Yes
chr05	PRKCZ	57011756	57112928	No
chr05	TP73	58188157	58243510	No
chr05	PARK7	61576344	61592382	No
chr05	ERRFI1	61623072	61636148	No
chr05	ENO1	62300804	62314508	Yes
chr05	PIK3CD	62884513	62935487	No
chr05	CTNNBIP1	63019144	63064587	Yes
chr05	CYBA	64692711	64701056	No
chr05	MAP1LC3B	65669548	65683443	No
chr05	COX4I1	66883603	66891521	No
chr05	PLCG2	70054657	70229323	No
chr05	GABARAPL2	75227054	75241284	No
chr05	GLG1	76020734	76171572	No
chr05	PHLPP2	77427651	77506132	No
chr05	HP	77795227	77800046	No
chr05	NQO1	79984321	79990274	No
chr05	NFAT5	80002014	80115099	No
chr05	CDH1	80758311	80930552	No
chr05	HSD11B2	81966342	81970317	No
chr05	E2F4	82170188	82175548	No
chr05	NOL3	82191130	82195844	No
chr05	HSF4	82196619	82201151	No
chr05	TRADD	82206116	82211467	No
chr06	ASL	760408	779068	No
chr06	CLDN3	6534228	6535237	No
chr06	POR	7263573	7318040	No
chr06	HSPB1	7487249	7490096	No
chr06	YWHAG	7506987	7532672	No
chr06	SERPINE1	8719545	8727277	No
chr06	EPO	8994210	8995954	No
chr06	GNB2	9032530	9037745	No
chr06	CYP3A4	9836675	9869352	No
chr06	RAC1	11724636	11757207	No
chr06	CARD11	14287455	14332071	No
chr06	GPER	15792896	15794051	No
chr06	PDGFA	16270226	16293442	No
chr06	CD11c	16898142	16927503	No
chr06	ITGAM	16940977	16996535	No
chr06	CTF1	17299744	17303048	No
chr06	MVP	17877760	17903702	No
chr06	ALDOA	18071020	18084389	No
chr06	CD19	18418308	18425668	No
chr06	IL4R	19253630	19272160	No
chr06	PRKCB	21742969	22064315	No
chr06	SCNN1B	22440181	22481454	No
chr06	SCNN1G	22565044	22593478	No
chr06	CDR2	23288779	23328689	No
chr06	SMG1	26224855	26301971	No
chr06	ABCC1	27855701	27989560	No
chr06	ABAT	33388813	33425870	No
chr06	HMOX2	36881066	36912638	No
chr06	DNAJA3	36930346	36967683	No
chr06	CREBBP	37409924	37538007	No
chr06	TCEB2	38311084	38314572	No
chr06	PDPK1	38431608	38471005	No
chr06	MLST8	38761072	38765548	No
chr06	TSC2	38865503	38899045	No
chr06	TMEM204	39274847	39290188	No
chr06	UBE2I	39439463	39451415	No
chr06	GNG13	39806525	39806871	No
chr06	NARFL	39846870	39853292	No
chr06	STUB1	39891898	39896622	No
chr06	PDIA2	40218663	40221797	No
chr06	HBM	40330682	40332438	No
chr06	KCNA3	41343609	41345199	No
chr06	PROK1	41546146	41550603	No
chr06	SLC16A4	41605319	41629699	No
chr06	CSF1	42028058	42046417	No
chr06	GSTM1	42202578	42207944	No
chr06	COL11A1	47425306	47622225	No
chr06	VCAM1	49339272	49360068	No
chr06	PTBP2	52870945	52949313	No
chr06	RWDD3	54077494	54094218	No
chr06	TGFBR3	57047785	57220335	No
chr06	PKN2	59557008	59638888	No
chr06	CLCA1	61620994	61650165	Yes
chr06	COL24A1	61930847	62316810	Yes
chr06	CYR61	62443287	62446469	No
chr06	DDAH1	62549151	62684302	No
chr06	BCL10	62712905	62723038	No
chr06	LPAR3	63035745	63114741	Yes
chr06	LOC100683432	63390026	63398300	No
chr06	LOC100686332	77338684	77374939	No
chr06	GADD45A	77393026	77396500	No
chr07	ADORA1	44818	73051	No
chr07	PPFIA4	118746	154330	No
chr07	IL10	5932704	5937127	No
chr07	IL20	6020011	6022541	No
chr07	PFKFB2	6196658	6220811	No
chr07	CD34	6734362	6758104	No
chr07	LAMB3	8272735	8314229	No
chr07	KCNH1	9125224	9631145	No
chr07	TRAF5	9812018	9831955	No
chr07	PPP2R5A	10502087	10566478	No
chr07	ATF3	10782153	10796616	No
chr07	KCNK2	12894081	13093442	No
chr07	LAMC1	16360154	16529051	No
chr07	LAMC2	16569085	16624085	No
chr07	PTGS2	19668010	19674918	No
chr07	SOAT1	20486068	20546039	No
chr07	RFWD2	23320306	23563397	No
chr07	TNR	24041918	24122530	No
chr07	TNN	24246057	24308447	No
chr07	KLHL20	25429424	25484264	No
chr07	FASLG	26335787	26344243	No
chr07	ATP1B1	29463117	29489488	No
chr07	FH	32901559	32927432	No
chr07	LOC490371	33327350	33328646	No
chr07	BECN1	33327392	33349780	No
chr07	AKT3	34636122	34931586	No
chr07	CABC1	38085442	38123076	No
chr07	PSEN2	38146125	38166866	No
chr07	PARP1	38503065	38543537	No
chr07	DEGS1	40144867	40160851	No
chr07	CAPN2	40333379	40367987	No
chr07	LMNA	41699200	41720250	No
chr07	PKLR	42263907	42271587	No
chr07	CLK2	42284345	42294439	No
chr07	THBS3	42328629	42338756	No
chr07	MUC1	42338858	42344737	No
chr07	EFNA1	42373222	42378946	No
chr07	EFNA3	42409060	42417791	No
chr07	EFNA4	42428112	42431709	No
chr07	SHC1	42503055	42509035	No
chr07	CHRNB2	42786299	42797443	No
chr07	IL6R	42877611	42920090	No
chr07	CREB3L4	43161813	43165628	No
chr07	CRTC2	43175455	43184710	No
chr07	NPR1	43383126	43396298	No
chr07	S100A4	43493845	43496166	No
chr07	S100A8	43540666	43541864	No
chr07	S100A9	43565979	43572359	No
chr07	SMAD2	43720207	43770493	No
chr07	PIK3C3	48660047	48800423	No
chr07	TTR	57940278	57956455	No
chr07	AQP4	61855550	61875546	No
chr07	LAMA3	64405532	64655273	No
chr07	GATA6	65933214	65964242	No
chr07	ROCK1	66862558	67031827	No
chr07	TXNDC2	75822257	75825190	No
chr07	SMAD7	79706704	79734741	No
chr08	FBLN5	1162149	1231719	No
chr08	CHGA	1931287	1973444	No
chr08	LOC490595	2282855	2290389	No
chr08	MMP14	3183392	3194827	No
chr08	PRMT5	3248353	3257547	No
chr08	AJUBA	3272378	3301708	No
chr08	PCK2	4098866	4112273	No
chr08	IPO4	4167637	4181151	No
chr08	CHMP4A	4180758	4201106	No
chr08	NEDD8	4202620	4213048	No
chr08	SCFD1	9970789	10077290	No
chr08	AKAP6	11403635	11874406	No
chr08	EGLN3	12873760	12901737	No
chr08	PPP2R3C	13860384	13885133	No
chr08	NFKBIA	14099772	14103447	No
chr08	SOS2	26636848	26718840	No
chr08	GNG2	28167327	28195057	No
chr08	ERO1L	28861425	28914478	No
chr08	BMP4	29997324	30004705	No
chr08	GCH1	30732566	30784064	No
chr08	LGALS3	30983632	30994816	No
chr08	HIF1A	36613491	36656693	No
chr08	PPP2R5E	37945687	38088642	No
chr08	ESR2	38651052	38715299	No
chr08	EIF2S1	41351243	41373406	No
chr08	ARG2	41587386	41659960	Yes
chr08	ZFP36L1	42664949	42673334	No
chr08	PSEN1	46506032	46568526	Yes
chr08	PGF	48050793	48075170	No
chr08	FOS	48330821	48334338	No
chr08	TGFB3	48923939	48945150	No
chr08	ESRRB	49253496	49424763	No
chr08	VASH1	49632236	49648168	No
chr08	NGB	50080864	50087578	No
chr08	KCNK13	61126882	61225058	No
chr08	SERPINA1	63387093	63398494	No
chr08	SERPINA4	63552063	63561366	No
chr08	DICER1	63969965	64020855	No
chr08	BDKRB2	64974782	65006661	No
chr08	DEGS2	68463534	68483713	No
chr08	YY1	68539374	68572847	No
chr08	WARS	68610849	68643601	No
chr08	DLK1	68961743	68970408	No
chr08	PPP2R5C	69846875	69969470	No
chr08	HSP90AA1	70091202	70113100	No
chr08	TRAF3	70738896	70790671	No
chr08	TDRD9	71610710	71718825	No
chr08	AKT1	72315825	72335651	No
chr08	JAG2	72536219	72550138	No
chr08	BRF1	72588215	72632264	No
chr08	MTA1	72750629	72771762	No
chr08	LOC607427	73970320	73981005	No
chr09	FASN	233691	249573	No
chr09	RPTOR	1013602	1344148	No
chr09	TIMP2	2521386	2534115	No
chr09	SOCS3	2859266	2859944	No
chr09	BIRC5	2930307	2935461	No
chr09	SEPT9	3497797	3626550	No
chr09	CYGB	4190927	4202704	No
chr09	SPHK1	4311636	4314717	No
chr09	ITGB4	4825291	4855184	No
chr09	GRB2	5107994	5182130	No
chr09	SOX9	8275048	8280390	No
chr09	ITGB3	9177713	9231132	No
chr09	CRHR1	9714203	9763402	No
chr09	ACE	11497181	11516358	No
chr09	STRADA	11684900	11703469	No
chr09	GH1	11832264	11834123	No
chr09	PRKCA	13644009	14030778	No
chr09	MAP3K14	18255327	18300876	No
chr09	HIGD1B	18632210	18633998	No
chr09	ITGA2B	19049507	19064467	No
chr09	SLC4A1	19146479	19157915	No
chr09	HDAC5	19266556	19297666	No
chr09	SOST	19539428	19544650	No
chr09	BRCA1	19960909	20026621	No
chr09	G6PC	20132977	20143642	No
chr09	STAT3	20539479	20614720	No
chr09	STAT5A	20616040	20637218	No
chr09	STAT5B	20648672	20719680	No
chr09	HCRT	20730039	20732107	No
chr09	GAST	21081622	21083932	No
chr09	CCR7	22068759	22094073	No
chr09	TOP2A	22207402	22237674	No
chr09	CSF3	22530697	22534512	No
chr09	ERBB2	22757523	22785561	No
chr09	PCGF2	23489237	23501879	No
chr09	NPEPPS	23866992	23973708	No
chr09	GNGT2	25369750	25372655	No
chr09	NGFR	25598467	25621942	No
chr09	ITGA3	26065806	26098534	No
chr09	COL1A1	26183851	26199927	No
chr09	CHAD	26394407	26402205	No
chr09	HLF	30326603	30381225	No
chr09	TRIM25	31703286	31725704	No
chr09	MPO	32924778	32937785	No
chr09	VMP1	34197076	34339900	No
chr09	RPS6KB1	34386229	34425396	Yes
chr09	PPM1D	35855966	35914094	No
chr09	CCL4	37681033	37683018	No
chr09	CCL5	37817390	37823880	No
chr09	CCL13	38938943	38940231	No
chr09	CCL2	39007881	39010042	No
chr09	NF1	41467164	41679774	No
chr09	NOS2	42171729	42208588	No
chr09	VTN	42616836	42620824	No
chr09	ALDOC	42778080	42782604	No
chr09	SLC6A4	44224059	44259714	No
chr09	YWHAE	45506834	45562790	No
chr09	CRK	45598301	45628200	No
chr09	SERPINF1	45891047	45902765	No
chr09	RPA1	45958681	46034846	No
chr09	GNG10	47283271	47284375	No
chr09	TRPV1	47404980	47431893	No
chr09	TRAF2	48686206	48713895	No
chr09	NOTCH1	48873055	49019038	No
chr09	EGFL7	48876633	48887214	No
chr09	RXRA	50525127	50575890	No
chr09	COL5A1	50706851	50856744	No
chr09	TSC1	51419148	51454677	No
chr09	RAPGEF1	52450596	52562778	No
chr09	LAMC3	52970270	53029381	No
chr09	ASS1	53425167	53477911	No
chr09	USP20	53965167	54009317	No
chr09	PTGES	54071471	54083945	No
chr09	PKN3	54880781	54891358	No
chr09	SLC27A4	55164816	55176109	No
chr09	LCN2	55328063	55332149	No
chr09	ENG	55558109	55589064	No
chr09	SLC2A8	55921634	55928753	No
chr09	HSPA5	57850975	57855730	No
chr10	ITGA7	90358	110821	Yes
chr10	CDK2	300849	305439	Yes
chr10	GPR182	1141818	1339774	No
chr10	LRP1	1260255	1341878	No
chr10	GADD153	1601948	1611286	Yes
chr10	OS9	1747151	1788786	No
chr10	CDK4	1812872	1815789	No
chr10	CTDSP2	1877969	1898297	No
chr10	SLC16A7	3397652	3495594	No
chr10	IFNG	10406865	10411698	Yes
chr10	RAP1B	10805356	10818433	Yes
chr10	MDM2	10936606	10971551	No
chr10	PTPRB	12273255	12384706	No
chr10	ADM2	16818877	16819898	No
chr10	GTSE1	19861600	19883959	No
chr10	PPARA	19940444	20006096	No
chr10	CYB5R3	22823472	22849757	No
chr10	TNFRSF13C	23433227	23434481	No
chr10	XRCC6	23636553	23661480	No
chr10	EP300	23884980	24156537	No
chr10	RBX1	24265731	24280202	No
chr10	ADSL	24808951	25030883	Yes
chr10	ATF4	25528475	25530993	Yes
chr10	MAP3K7IP1	25623034	25657980	No
chr10	PDGFB	25798937	25821765	No
chr10	PLA2G6	26498599	26558894	No
chr10	LGALS1	26932213	26935580	No
chr10	IL2RB	27370668	27388813	No
chr10	TMPRSS6	27398737	27435394	No
chr10	TXN2	27947715	27960634	No
chr10	MB	28570063	28583590	No
chr10	HMOX1	28743752	28752012	No
chr10	TIMP3	30622922	30681879	Yes
chr10	FHL2	37997947	38065597	No
chr10	IL1R1	40828895	40847121	No
chr10	ZAP70	44887358	44910819	No
chr10	HAAO	45368414	45399489	No
chr10	PRKCE	47976768	48465314	Yes
chr10	EPAS1	48551409	48635416	Yes
chr10	PIGF	48804219	48840177	No
chr10	MSH2	49517368	49594319	Yes
chr10	RTN4	55884451	55955031	No
chr10	RPS27A	56132923	56135327	No
chr10	VRK2	58432009	58544189	No
chr10	XPO1	61539088	61588318	No
chr10	COMMD1	61880796	62060532	No
chr10	UGP2	63532207	63598366	No
chr10	PPP3R1	67244248	67275482	No
chr10	TIA1	68728728	68799390	No
chr10	TGFA	68910421	68931924	No
chr11	IFNA5	1	484	No
chr11	GNB2L1	426214	430978	No
chr11	FLT4	1145625	1185213	No
chr11	MAPK9	1443546	1480936	Yes
chr11	SQSTM1	1859790	1870544	Yes
chr11	ZNF354A	2897922	2919685	Yes
chr11	KCNN2	4279399	4423474	No
chr11	TICAM2	5312382	5313099	No
chr11	ATG12	5531756	5542801	No
chr11	LOC481426	8955296	8956686	No
chr11	LOC608550	11512267	11513657	No
chr11	LOX	12022968	12040277	No
chr11	IL3	20330479	20332668	Yes
chr11	P4HA2	20512344	20548297	No
chr11	SLC22A5	20659220	20683079	Yes
chr11	IL4	20972692	20981541	Yes
chr11	HSPA4	21313911	21363740	No
chr11	VDAC1	22197753	22212975	No
chr11	PPP2CA	22388326	22522050	No
chr11	UBE2B	22524975	22541179	No
chr11	TGFBI	23932037	23971983	No
chr11	EGR1	26045601	26050479	Yes
chr11	HSPA9	26124795	26142650	Yes
chr11	KDM4C	27693689	28102142	Yes
chr11	LOC100856572	38886396	38888634	No
chr11	PLIN2	38939370	38959223	No
chr11	RPS6	39161421	39165148	No
chr11	IFNB1	40668155	40668855	No
chr11	LOC100686162	40697252	40697807	No
chr11	IFNA6	40726567	40727131	No
chr11	LOC611406	40820426	40821002	No
chr11	IFNA7	40862586	40863150	No
chr11	CDKN2A	41225672	41226053	Yes
chr11	TEK	45278262	45376504	No
chr11	ACO1	49698739	49759491	Yes
chr11	DDX58	49764265	49799607	Yes
chr11	CCL19	51357398	51359395	No
chr11	CCL21	51375106	51375790	No
chr11	VCP	51636663	51651750	No
chr11	CA9	52205667	52211267	No
chr11	CREB3	52260425	52265086	No
chr11	RECK	52519270	52611415	No
chr11	TGFBR1	56192029	56223557	No
chr11	NR4A3	56808638	56843982	No
chr11	ABCA1	60764298	60869753	No
chr11	LPAR1	65690736	65822272	No
chr11	SLC31A1	67617569	67630649	No
chr11	COL27A1	68412812	68546481	No
chr11	TNC	69077477	69169707	No
chr11	TLR4	71356098	71369603	No
chr11	TRAF1	73921228	73937354	No
chr12	ARG1	242713	255318	No
chr12	PPP1R10	415129	434580	No
chr12	POU5F1	861373	866099	No
chr12	DLA-64	983572	986969	No
chr12	LTA	1071468	1072411	No
chr12	TNF	1074560	1076425	No
chr12	LTB	1078491	1081153	No
chr12	CSNK2B	1149547	1208603	No
chr12	DDAH2	1206179	1209458	No
chr12	HSPA1B	1285369	1287670	No
chr12	EHMT2	1341143	1354584	No
chr12	TNXB	1453218	1501533	No
chr12	ATF6B	1512673	1525110	No
chr12	AGER	1574262	1577200	No
chr12	HLA-DQB1	2244599	2307711	No
chr12	COL11A2	2626821	2655698	No
chr12	BAK1	2949752	2954835	No
chr12	HMGA1	3528817	3538533	No
chr12	MAPK14	5146036	5219239	No
chr12	CDKN1A	5746899	5757614	No
chr12	PIM1	6212624	6219052	No
chr12	CCND3	10594280	10688028	No
chr12	PPP2R5D	11519184	11542315	No
chr12	SRF	11664235	11673906	No
chr12	VEGFA	12207946	12225072	No
chr12	HSP90AB1	12638090	12665166	No
chr12	SLC29A1	12638090	12665166	No
chr12	RUNX2	13723606	13843688	No
chr12	IL17A	19854128	19862521	No
chr12	GCM1	20623716	20642827	No
chr12	LOC481849	22230211	22231198	No
chr12	CYB5R4	44170554	44247669	No
chr12	RRAGD	48582573	48607107	No
chr12	ATG5	63564627	63692410	No
chr12	NR2E1	65208843	65230579	No
chr12	FOXO3	65552125	65669624	No
chr12	SESN1	65958215	66057192	No
chr12	CD164	66295229	66309674	No
chr12	LAMA4	68535367	68641202	No
chr12	HDAC2	70053180	70074040	No
chr13	RRM2B	3795170	3837934	No
chr13	ANGPT1	8068879	8312114	Yes
chr13	NOV	18507547	18517419	No
chr13	MYC	25200391	25205878	No
chr13	NDRG1	29689071	29746038	No
chr13	KCNK9	34473487	34485964	No
chr13	EIF2C2	35180476	35238709	No
chr13	PTK2	35303311	35541294	No
chr13	LOC100683150	36628296	36690347	No
chr13	IREB2	38397483	38441192	No
chr13	PDGFRA	46729689	46776044	No
chr13	KIT	47107801	47192057	No
chr13	KDR	47438397	47484898	No
chr13	IGFBP7	49138394	49207360	No
chr13	ALB	62133746	62169575	No
chr13	AFP	62182851	62203466	No
chr13	IL8	62434791	62438932	No
chr13	AREG	62923746	62936829	No
chr14	NRF1	7082107	7219443	No
chr14	SMO	7518725	7536970	Yes
chr14	HILPDA	7958606	7958797	No
chr14	LEP	8114471	8131160	No
chr14	ABCB1	13644041	13743053	No
chr14	CDK6	18188428	18420100	No
chr14	GNGT1	19415729	19420267	No
chr14	GNG11	19426684	19431295	No
chr14	COL1A2	19883730	19920718	No
chr14	AHR	31743789	31793714	No
chr14	ITGB8	34372852	34443940	No
chr14	IL6	36474267	36478519	No
chr14	CYCS	38579445	38581983	No
chr14	CREB5	41484768	41885590	No
chr14	AQP1	43592265	43605779	No
chr14	CAV1	55461083	55492691	No
chr14	MET	55598659	55712194	No
chr14	CFTR	56290274	56454439	No
chr14	TSPAN12	58940947	59005553	No
chr14	PTPRZ1	59822462	59944111	No
chr15	SLC2A1	463916	494693	No
chr15	EDN2	1647965	1654272	No
chr15	NT5C1A	3209625	3222983	Yes
chr15	RRAGC	3875153	3892776	No
chr15	FHL3	4582895	4590989	No
chr15	MTF1	4680644	4717561	No
chr15	SNIP1	4923744	4933902	No
chr15	CSF3R	5818856	5833536	No
chr15	UQCRB	10417426	10417802	No
chr15	TAL1	13451776	13459001	No
chr15	CYP4A11	13663447	13675044	No
chr15	CYP4B1	13675915	13694493	No
chr15	MKNK1	13867489	13900903	No
chr15	PIK3R3	14197335	14357141	No
chr15	PRDX1	14838666	14855665	No
chr15	PLK3	15519041	15524028	No
chr15	APEX1	17786743	17792814	No
chr15	NDRG2	18104584	18115015	No
chr15	PPP1R12A	22271022	22413652	No
chr15	TMTC2	24629161	25019828	No
chr15	KITLG	29587866	29672329	No
chr15	APAF1	38031793	38119662	No
chr15	IGF1	41203017	41275959	No
chr15	HSP90B1	42456789	42474117	No
chr15	SMARCA5	42731144	42771601	No
chr15	EDNRA	45822787	45876305	No
chr15	FBXW7	50188918	50283041	No
chr15	TLR2	51462878	51465245	No
chr15	TDO2	53406162	53424156	No
chr15	PDGFC	54145380	54244440	Yes
chr15	TLL1	61756152	61945727	No
chr15	BTC	64133093	64160884	No
chr16	LOC482687	43579	59416	No
chr16	IGFBP3	1021224	1026392	No
chr16	IGFBP1	1037168	1040923	No
chr16	LOC480788	6765553	6869669	No
chr16	LOC609004	6898223	6901129	No
chr16	BRAF	8154533	8316807	No
chr16	HIPK2	9090726	9244272	No
chr16	CREB3L2	10683176	10797764	No
chr16	CHRM2	11517645	11519046	No
chr16	GIMAP1	14793876	14795726	No
chr16	GIMAP5	14867417	14873936	Yes
chr16	KCNH2	15009030	15041786	No
chr16	NOS3	15053166	15072277	No
chr16	ATG9B	15073436	15080397	No
chr16	RHEB	15439772	15483508	No
chr16	SHH	18650549	18663321	No
chr16	DNAJB6	19806347	19848139	No
chr16	IKBKB	23356832	23419075	No
chr16	PLAT	23469312	23495388	No
chr16	SFRP1	24259479	24306309	Yes
chr16	INDO	25391700	25407289	No
chr16	FGFR1	27031587	27078252	Yes
chr16	EIF4EBP1	27389625	27410120	No
chr16	WRN	33162513	33304625	No
chr16	PPP2CB	33532661	33567377	No
chr16	TLR3	44618775	44625969	No
chr16	ANKRD37	45228886	45233446	No
chr16	CASP3	45919905	45944998	No
chr16	VEGFC	52883090	52987875	Yes
chr16	ANGPT2	58401840	58457710	No
chr17	ADAM17	6590212	6638582	No
chr17	YWHAQ	6660222	6698053	No
chr17	RRM2	7105810	7122747	Yes
chr17	E2F6	8156475	8178966	No
chr17	MYCN	11722779	11723406	No
chr17	RHOB	15438749	15439797	No
chr17	TP53I3	18560239	18566577	No
chr17	NCOA1	19028936	19124777	No
chr17	POMC	19431584	19438100	No
chr17	KCNK3	20732818	20768730	No
chr17	CAD	21199136	21222587	Yes
chr17	UCN	21278931	21279312	Yes
chr17	XDH	24901446	24960582	No
chr17	RASGRP3	26569809	26658423	No
chr17	CYP1B1	30269744	30278554	No
chr17	SOS1	31009577	31142030	No
chr17	SLC8A1	32007296	32381201	No
chr17	DUSP2	34586653	34589136	No
chr17	BCL2L11	35619899	35668205	No
chr17	CD24	36934941	36935665	No
chr17	IL1A	36968841	36979435	No
chr17	IL1B	37018886	37024868	No
chr17	EIF2AK3	37886600	37950724	No
chr17	FABP1	38237766	38248672	No
chr17	KDM3A	38690721	38743739	No
chr17	SFTPB	39403208	39426229	No
chr17	MAT2A	39525634	39532524	No
chr17	CAPG	39611347	39643630	No
chr17	HK2	48287079	48330533	No
chr17	SPR	49950173	49957411	No
chr17	NRAS	52412261	52418788	No
chr17	NGF	52900646	52901607	No
chr17	ATP1A1	53814306	53847381	No
chr17	ITGA10	58698391	58711794	No
chr17	TXNIP	58774750	58779705	No
chr17	MCL1	59736610	59763111	No
chr17	ARNT	59941266	60010867	No
chr17	RORC	60821980	60842409	No
chr17	THEM4	60889071	60925762	No
chr17	SLC16A1	62636604	62685721	No
chr17	RHOC	62868354	62872321	No
chr17	RAP1A	63723673	63788384	No
chr17	ADORA3	63895407	63906635	No
chr18	IKZF1	1662404	1750126	No
chr18	DDC	1802222	1876731	No
chr18	EGFR	5973293	6041899	Yes
chr18	BLVRA	6423961	6473821	No
chr18	INHBA	8272871	8284321	No
chr18	LAMB4	12517156	12610879	No
chr18	LAMB1	12631077	12700311	No
chr18	PIK3CG	13579614	13611591	No
chr18	NAMPT	14174307	14212138	No
chr18	RELN	16275576	16774085	No
chr18	CD36	20299759	20376138	No
chr18	HGF	21329615	21410296	No
chr18	SIRT3	25369177	25388116	No
chr18	HRAS	25642281	25645415	No
chr18	TRAF6	31675422	31693434	No
chr18	CD44	32737906	32826810	No
chr18	CAT	33383004	33422447	No
chr18	CD59	33977483	34001436	No
chr18	WT1	35099577	35152047	No
chr18	P2RX3	38774328	38800344	No
chr18	APLNR	38878946	38880089	No
chr18	NDUFS3	42069396	42075815	No
chr18	DDB2	42354571	42377941	No
chr18	F2	42782383	42799970	No
chr18	CREB3L1	43138224	43173420	No
chr18	CD82	44658354	44706762	No
chr18	PIDD	45168051	45173107	No
chr18	MUC5AC	45471231	45498595	No
chr18	IGF2	46293984	46311982	No
chr18	INS	46311865	46324933	No
chr18	TH	46327135	46334973	No
chr18	ASCL2	46395390	46395975	No
chr18	FADD	48091322	48094388	No
chr18	FGF3	48382818	48388453	No
chr18	FGF4	48413408	48417495	No
chr18	FGF19	48464927	48468782	No
chr18	CCND1	48501904	48510858	No
chr18	LRP5	49439446	49555375	No
chr18	CHKA	49717481	49784199	No
chr18	GSTP1	49905160	49908182	No
chr18	RPS6KB2	50034550	50039752	No
chr18	SLC29A2	50946730	50957285	No
chr18	SART1	51297418	51314187	No
chr18	DRAP1	51350641	51352992	No
chr18	RELA	51550045	51558167	No
chr18	CDC42EP2	51857366	51858011	No
chr18	CAPN1	51983265	52010788	No
chr18	PPP2R5B	52244587	52253105	No
chr18	PYGM	52397814	52410731	No
chr18	RASGRP2	52412343	52426924	No
chr18	ESRRA	52756343	52765062	No
chr18	BAD	52781920	52791405	No
chr18	VEGFB	52821353	52824711	No
chr18	CHRM1	53784501	53796708	No
chr18	GNG3	53958797	53960505	No
chr18	VWCE	55098822	55125461	No
chr19	GAB1	9935	125457	No
chr19	IL15	1339357	1364762	No
chr19	MGARP	3411642	3423589	No
chr19	FGF2	17403378	17463146	No
chr19	IL2	17750779	17756394	No
chr19	ERCC3	23311033	23337834	No
chr19	LCT	38572647	38620567	No
chr19	MCM6	38627062	38661148	No
chr19	CXCR4	38873991	38877889	No
chr19	ZEB2	46424413	46469158	No
chr19	RND3	51887485	51909239	No
chr20	ZNF197	321550	336930	No
chr20	RUVBL1	2095410	2138342	No
chr20	GATA2	2472117	2480991	No
chr20	TRH	5219464	5223223	Yes
chr20	RAF1	5892901	5972863	No
chr20	PPARG	6134562	6208159	No
chr20	ATG7	6913074	7155234	No
chr20	HRH1	7162080	7163856	No
chr20	VHL	8132617	8211323	Yes
chr20	OXTR	9358196	9378248	No
chr20	BHLHE40	12641693	12647557	No
chr20	ITPR1	12747314	13065329	No
chr20	FOXP1	20697348	21015903	No
chr20	MITF	21771791	21873803	No
chr20	PDHB	32185475	32191599	No
chr20	YWHAZ	33180730	33181478	Yes
chr20	PRKCD	36724061	36749485	No
chr20	SEMA3F	39136425	39165886	No
chr20	MST1R	39387542	39400740	No
chr20	RHOA	39824574	39887215	No
chr20	GPX1	39889164	39890256	No
chr20	LAMB2	40050162	40062617	No
chr20	USP19	40062140	40076742	No
chr20	P4HTM	40158160	40172599	No
chr20	UCN2	40551573	40551912	No
chr20	PFKFB4	40555856	40585121	No
chr20	SHISA5	40604182	40624650	No
chr20	CDC25A	40823723	40849637	No
chr20	MAP4	40896140	41101812	No
chr20	SCAP	41451004	41485578	No
chr20	SETD2	41675551	41800733	No
chr20	CCR5	42294995	42297952	No
chr20	CXCR6	42565250	42566276	No
chr20	LIMD1	42800787	42867326	No
chr20	LPAR2	43646379	43651084	No
chr20	COMP	44306719	44314610	No
chr20	UBA52	44477127	44479948	No
chr20	FKBP8	44494597	44508644	No
chr20	ELL	44512169	44592106	No
chr20	GDF15	44634587	44636821	No
chr20	JUND	44737037	44738932	No
chr20	PIK3R2	44825947	44836136	No
chr20	LOC100856398	48160487	48184751	No
chr20	PRKACA	48416725	48428289	No
chr20	CALR	49250752	49255568	No
chr20	LOC611002	49431234	49435560	No
chr20	WDR83	49439380	49443661	No
chr20	EPOR	49945112	49950903	No
chr20	DNM2	50400630	50487302	No
chr20	ATG4D	50618457	50623984	No
chr20	CDC37	50727463	50739407	No
chr20	ICAM1	50818714	50827914	No
chr20	COL5A3	51037377	51074394	No
chr20	PIN1	51156886	51168130	No
chr20	INSR	52021360	52140498	No
chr20	ELAVL1	52652783	52677584	No
chr20	ANGPTL4	52940048	52949053	No
chr20	TNFSF14	53603989	53607522	No
chr20	TUBB3	53684659	53702383	No
chr20	LONP1	54312677	54334405	No
chr20	KDM4B	54713239	54815436	No
chr20	TICAM1	54959524	54961780	No
chr20	SIRT6	55416519	55425459	No
chr20	CREB3L3	55426409	55439070	No
chr20	MAP2K2	55465077	55490385	No
chr20	PIAS4	55526983	55553653	No
chr20	EEF2	55576877	55586846	No
chr20	APBA3	55713772	55721057	No
chr20	GNG7	56511265	56601069	No
chr20	GADD45B	56627604	56629959	No
chr20	MKNK2	56956542	56977862	No
chr20	CIRBP	57521610	57534207	No
chr20	STK11	57556288	57625288	No
chr20	FSTL3	57878151	57884194	No
chr20	LOC612404	57900415	57903061	No
chr20	BSG	57942634	57951740	No
chr21	LOC100688295	407109	409789	No
chr21	SESN3	5827779	5892080	Yes
chr21	NOX4	10611185	10775277	No
chr21	FZD4	12694740	12709686	No
chr21	PAK1	21326830	21409545	No
chr21	ARRB1	23260723	23296967	Yes
chr21	P4HA3	23991409	24032527	No
chr21	UCP3	24127598	24407702	No
chr21	UCP2	24304501	24311064	No
chr21	HBB	28179112	28180315	No
chr21	HBE1	28181347	28205138	No
chr21	HBG2	28193265	28204804	No
chr21	ILK	29911357	29919462	No
chr21	IPO7	32691926	32748112	No
chr21	ADM	33472110	33474520	No
chr21	CALCB	37658339	37661356	No
chr21	CALC_CANFA	37915115	37919134	No
chr21	PIK3C2A	39693170	39809479	No
chr21	ABCC8	39961391	40037948	No
chr21	LDHA	40830284	40841198	No
chr21	TSG101	40910871	40952964	No
chr21	UBE2D3	44734922	44735374	No
chr21	BDNF	48192305	48204466	No
chr22	CAB39L	2355053	2428140	No
chr22	RB1	3062902	3206499	Yes
chr22	LPAR6	3111461	3112645	No
chr22	TNFSF11	8226920	8258167	No
chr22	RGCC	9202850	9205642	No
chr22	LECT1	9745964	9792663	No
chr22	EDNRB	31414365	31437626	No
chr22	STK24	48578036	48699693	No
chr22	FGF14	51379798	51982939	Yes
chr22	TNFSF13B	57035790	57069315	No
chr22	COL4A1	58511184	58602371	No
chr22	COL4A2	58604510	58946371	No
chr22	F7	60572510	60582743	No
chr22	GAS6	60975195	61005869	No
chr23	MLH1	6889140	6938283	No
chr23	ITGA9	7293061	7757046	No
chr23	CTDSPL	7296592	7757049	No
chr23	MYD88	7901344	7906631	No
chr23	SCN5A	8278804	8358560	No
chr23	CX3CR1	8936791	9017121	Yes
chr23	RPSA	9070952	9077058	Yes
chr23	CTNNB1	10559727	10572927	No
chr23	HIGD1A	11891657	11903831	No
chr23	CYP8B1	11967340	11968846	No
chr23	GPD1L	12568724	12632181	No
chr23	TGFBR2	13886404	13955509	No
chr23	THRB	19547097	19644605	No
chr23	KAT2B	23165805	23234873	No
chr23	LOC610614	27419029	27530941	No
chr23	COL6A6	27759396	27899273	No
chr23	PIK3R4	27902503	27973606	No
chr23	TF	30658213	30710218	No
chr23	PPP2R3A	32486729	32626686	Yes
chr23	PIK3CB	34836895	34993939	No
chr23	RNF7	37577337	37584860	Yes
chr23	ATR	38131746	38224016	No
chr23	TRPC1	38350153	38416086	No
chr23	PLOD2	41289827	41383170	No
chr23	AGTR1	43615158	43617122	No
chr23	CP	43979889	44033399	No
chr23	EIF2A	45202761	45236734	No
chr23	SIAH2	45289137	45439544	No
chr23	PTX3	50952097	50958816	No
chr24	FOXA2	1010650	1014182	No
chr24	PAK7	12391557	12671483	No
chr24	BMP2	15197392	15212239	No
chr24	PCNA	16478774	16485994	No
chr24	PRNP	16846858	16847632	No
chr24	ANGPT4	20021600	20064023	No
chr24	CSNK2A1	20331122	20389883	No
chr24	TRIB3	20449846	20461222	No
chr24	ID1	21094771	21096390	No
chr24	BCL2L1	21145209	21196352	No
chr24	E2F1	22896231	22905096	No
chr24	MAP1LC3A	23672343	23673935	No
chr24	SRC	25986688	26020149	No
chr24	TGM2	26632937	26662822	No
chr24	MAFB	28770748	28772525	No
chr24	PLCG1	29196235	29212632	No
chr24	SGK2	31272492	31294380	No
chr24	ADA	32083785	32111247	No
chr24	YWHAB	32304802	32323957	No
chr24	MMP9	33273917	33281411	No
chr24	CD40	33373044	33383309	No
chr24	SLC35C2	33583856	33592463	No
chr24	PTGIS	36129000	36163797	No
chr24	SNAI1	36496481	36503604	No
chr24	CEBPB	36633868	36662656	No
chr24	PTPN1	36936430	37003720	No
chr24	NFATC2	37606926	37769990	No
chr24	AURKA	41585491	41604755	No
chr24	BMP7	42203152	42294648	No
chr24	PCK1	42538681	42545260	No
chr24	PSMA7	46182343	46189609	No
chr24	LAMA5	46315195	46351279	No
chr24	CHRNA4	47024742	47036431	No
chr25	TPTE2	379417	473336	No
chr25	FOXO1	603542	703646	No
chr25	SMAD9	3779196	3844672	No
chr25	ALOX5AP	9295499	9351141	No
chr25	HMGB1	9430485	9558144	No
chr25	FLT1	11231723	11407814	No
chr25	CDX2	11701225	11707127	No
chr25	FGF9	16630209	16663877	No
chr25	EPHX2	30045039	30107238	No
chr25	PTK2B	30137433	30264302	No
chr25	PPP2R2A	31193743	31282056	No
chr25	STC1	33615412	33628344	No
chr25	NKX3-1	33815126	33816629	No
chr25	SLC25A37	33894131	33965510	No
chr25	LOXL2	34095887	34185969	No
chr25	FGF17	35194694	35199837	No
chr25	IRS1	39684249	39688221	No
chr25	COL4A4	39854375	39976187	No
chr25	COL4A3	39975585	40106191	No
chr25	SLC19A3	40411445	40420187	No
chr25	SPHKAP	40632930	40802543	No
chr25	CAB39	42752797	42801428	No
chr25	NPPC	43714826	43718861	No
chr25	EIF4E2	44192035	44203401	No
chr25	CXCR7	47337655	47339632	No
chr25	COPS8	47783047	47796980	No
chr25	COL6A3	47970979	48052402	No
chr25	PER2	48716173	48748214	No
chr25	TWIST2	49165457	49166158	No
chr25	HDAC4	49317348	49585933	No
chr25	ATG4B	51497294	51519084	No
chr26	P2RX2	482455	486041	No
chr26	ULK1	965676	982229	No
chr26	MMP17	1009322	1027681	No
chr26	LOC477441	4300137	4301142	No
chr26	UBC	5006467	5008576	No
chr26	ORAI1	7584879	7599401	No
chr26	CAMKK2	7846828	7892410	No
chr26	PPP1CC	8496161	8518835	No
chr26	ALDH2	9319191	9356667	No
chr26	PTPN11	9989224	10069012	No
chr26	NOS1	13787601	13962324	No
chr26	PRKAB1	15706441	15716811	No
chr26	PXN	16156279	16173840	No
chr26	TRPV4	17261991	17330421	No
chr26	ISCU	18300784	18307651	No
chr26	CHEK2	22052142	22108815	No
chr26	UQCR10	22953330	22957685	No
chr26	OSM	23421700	23425833	No
chr26	YWHAH	24784720	24796609	No
chr26	ADORA2A	28141075	28150600	No
chr26	GSTT1	28534556	28546462	No
chr26	CRKL	30541998	30582415	No
chr26	MAPK1	31013606	31132998	No
chr26	PRKG1	35732931	36932729	No
chr26	PTEN	37853134	37913176	No
chr26	FAS	38738809	38763344	No
chr27	ITGA5	897728	926708	No
chr27	SP1	1802587	1847218	No
chr27	ITGB7	1985781	1994809	No
chr27	IGFBP6	2063492	2067766	No
chr27	EIF4B	2119873	2150507	No
chr27	NR4A1	2947618	2955829	No
chr27	SLC11A2	3790059	3822762	No
chr27	HIGD1C	3827103	3843320	No
chr27	RACGAP1	4689824	4718353	No
chr27	AQP5	4735244	4742975	No
chr27	PRKAG1	5556554	5570680	No
chr27	WNT1	5588151	5592088	No
chr27	SENP1	6664229	6714654	No
chr27	COL2A1	6756993	6787846	No
chr27	HDAC7	6912551	6968372	No
chr27	RAPGEF3	6993269	7030371	No
chr27	SLC38A1	8111386	8174939	No
chr27	IRAK4	10313055	10341012	No
chr27	ARNTL2	20302427	20421128	No
chr27	ITPR2	20806347	21275056	No
chr27	BHLHE41	21464057	21469119	No
chr27	KRAS	22261758	22293083	No
chr27	ST8SIA1	24879096	25018872	No
chr27	KCNJ8	25368374	25377906	No
chr27	GYS2	25509826	25590239	No
chr27	PDE3A	26569306	26879463	No
chr27	PIK3C2G	28446966	28818658	No
chr27	APOLD1	33545701	33547403	No
chr27	CDKN1B	33611759	33612906	No
chr27	CSDA	35038367	35066230	No
chr27	KLRK1	35610927	35658993	No
chr27	GABARAPL1	35781126	35791569	No
chr27	SLC2A3	37297931	37428383	No
chr27	ENO2	38116697	38128625	No
chr27	GNB3	38175930	38181763	No
chr27	ING4	38371762	38379252	Yes
chr27	LPAR5	38399000	38400101	Yes
chr27	GAPDH	38468918	38472375	Yes
chr27	LTBR	38598726	38605774	No
chr27	TNFRSF1A	38641896	38654256	No
chr27	VWF	38834908	38972738	No
chr27	KCNA5	39792637	39811039	Yes
chr27	FGF6	40440531	40452758	No
chr27	FGF23	40501730	40509766	No
chr27	CCND2	40567735	40594271	No
chr27	TEAD4	41748865	41792017	No
chr27	FOXM1	41894671	41905652	No
chr27	ERC1	43004229	43539468	No
chr27	FBXL14	43618300	43625268	No
chr27	MAPK3	44130642	44132393	No
chr27	CECR1	44885436	44913007	No
chr27	BID	45344303	45384050	No
chr28	MAPK8	323985	410811	No
chr28	ERCC6	1361106	1432259	No
chr28	TMSB4X	1437186	1437405	No
chr28	CHAT	1478722	1528776	No
chr28	CXCL12	2895914	2903543	No
chr28	PPP1R3C	6167088	6171999	No
chr28	CYP26A1	7428542	7432724	No
chr28	CYP2C18	8727009	8750427	No
chr28	PDLIM1	8770734	8817828	No
chr28	ENTPD1	9211349	9323939	No
chr28	BLNK	9622442	9700531	No
chr28	PIK3AP1	9978899	10095284	No
chr28	PI4K2A	10890236	10919720	Yes
chr28	CHUK	12965872	13001576	Yes
chr28	SCD	13112454	13129198	Yes
chr28	HIF1AN	13258794	13267390	Yes
chr28	PAX2	13442890	13520114	No
chr28	FGF8	14362252	14367200	No
chr28	NOLC1	14686089	14697974	No
chr28	NFKB2	14901842	14910395	No
chr28	CYP17A1	15292521	15299029	No
chr28	MXI1	21584637	21655668	No
chr28	PDCD4	22197851	22227060	No
chr28	CASP7	24599868	24630511	No
chr28	ADRB1	24908223	24909684	No
chr28	PRDX3	29395592	29423031	No
chr28	TIAL1	29729935	29750638	No
chr28	FGFR2	31303478	31411575	No
chr28	UROS	34950590	34983571	No
chr28	MKI67	36913792	36939437	No
chr28	PPP2R2D	40014455	40032637	No
chr28	BNIP3	40037315	40049797	No
chr28	ADAM8	40853599	40863810	No
chr28	CYP2E1	41078614	41090460	No
chr29	PRKDC	26552	243891	No
chr29	SNAI2	1152796	1156653	No
chr29	ASPH	11815014	12022539	No
chr29	SGK3	16344759	16418916	No
chr29	COPS5	16562233	16579056	No
chr29	TRPA1	20951773	21000912	No
chr29	TCEB1	22453379	22476866	No
chr29	LY96	22493775	22515117	No
chr29	IL7	26384492	26422587	No
chr29	FABP4	28651542	28656224	No
chr29	NBN	35416092	35477454	No
chr29	CCNE2	39534967	39551141	No
chr29	SDC2	40939228	41028533	No
chr29	MTDH	41675296	41731955	No
chr30	LOC487478	2540958	2541960	No
chr30	RASGRP1	5838405	5914785	No
chr30	THBS1	6770134	6785072	No
chr30	LOC100856038	7425947	7462665	No
chr30	RAD51	7842539	7877113	No
chr30	GCHFR	7900716	7904328	No
chr30	DLL4	8059864	8068813	No
chr30	CTDSPL2	11109609	11197854	No
chr30	FGF7	15554811	15608289	No
chr30	SLC27A2	16155157	16197949	No
chr30	HDC	16201298	16223203	No
chr30	CYP19A1	16957214	16988392	No
chr30	GNB5	17832357	17881018	No
chr30	MNS1	21649209	21682668	No
chr30	ADAM10	23607327	23731199	No
chr30	CCNB2	24040792	24063408	No
chr30	ANXA2	25175867	25210255	No
chr30	RORA	25321483	26026723	No
chr30	TPM1	27636258	27664910	No
chr30	PPIB	28437472	28660091	No
chr30	MAP2K1	30683044	30759562	No
chr30	SMAD3	31245691	31362038	No
chr30	ITGA11	32322197	32408650	No
chr30	PKM	35712853	35737559	No
chr30	PML	37178588	37276741	No
chr30	SEMA7A	37531888	37561274	No
chr30	CYP1A1	37793072	37800053	No
chr30	CYP1A2	37818418	37824226	No
chr30	ULK3	37897581	37904624	No
chr31	GBE1	5742791	6008285	No
chr31	CXADR	14026076	14097437	No
chr31	APP	21350911	21614517	No
chr31	ADAMTS1	22169405	22178894	No
chr31	BACH1	24269290	24312738	No
chr31	SOD1	26539772	26544212	No
chr31	LOC100856468	27869401	27891962	No
chr31	LOC100856529	27954990	27977359	No
chr31	LOC100856276	28020268	28049722	No
chr31	IFNAR2	28759606	28790982	No
chr31	IFNAR1	28854752	28876520	No
chr31	IFNGR2	28927796	28948914	No
chr31	RUNX1	30170958	30420332	No
chr31	SIM2	31879364	31929326	No
chr31	TFF3	36638761	36641696	No
chr31	CRYAA	37307069	37310262	No
chr31	PFKL	38156313	38178793	No
chr31	ITGB2	38520681	38556182	No
chr31	COL18A1	38915803	38957320	No
chr31	COL6A1	39301587	39319898	No
chr31	LOC100856491	39430668	39448160	No
chr31	S100B	39783989	39788177	No
chr32	RCHY1	67135	94002	No
chr32	CCNG2	1718469	1728227	No
chr32	ANXA3	3007359	3049481	No
chr32	FGF5	4509064	4528915	No
chr32	HPSE	7165409	7199714	No
chr32	IBSP	11189931	11200356	No
chr32	SPP1	11354095	11362391	No
chr32	ABCG2	11443773	11521172	No
chr32	EIF4E	21064187	21107524	No
chr32	DDIT4L	22062483	22068562	No
chr32	NFKB1	23948524	24042351	No
chr32	AIMP1	27062725	27105218	No
chr32	CYP2U1	28424625	28445342	No
chr32	CASP6	29895829	29910822	No
chr32	EGF	30074078	30168686	No
chr32	F1PFN3	32159031	32160032	No
chr32	CAMK2D	33223090	33525784	No
chr32	PDE5A	38275355	38407235	No
chr33	ATG3	17046188	17073208	No
chr33	DRD3	18372864	18407151	No
chr33	GSK3B	23460533	23660696	No
chr33	FAM162A	25525419	25552269	No
chr33	ITGB5	27796830	27912641	No
chr33	TFRC	29206002	29231090	No
chr33	UBXN7	29457877	29511728	No
chr33	PAK2	29774565	29861039	No
chr34	TERT	11288620	11307040	No
chr34	ZMAT3	12535040	12575419	No
chr34	PIK3CA	12599940	12676217	No
chr34	GNB4	12822103	12849822	No
chr34	THPO	17248313	17253579	No
chr34	KNG1	19288658	19318160	No
chr34	ADIPOQ	19398225	19408430	No
chr34	FGF12	23818639	24357753	No
chr34	TNFSF10	36718784	36735089	No
chr35	NRN1	6069379	6079619	No
chr35	TXNDC5	7830375	7861952	No
chr35	NEDD9	10851624	10900453	No
chr35	EDN1	11808891	11815681	No
chr35	E2F3	19035549	19086822	No
chr35	PRL	20673829	20704309	No
chr35	LOC100855681	24290916	24293577	No
chr36	NR4A2	2546238	2554509	No
chr36	ITGB6	5835293	5909634	No
chr36	DPP4	7398551	7473212	No
chr36	G6PC2	13723421	13730230	No
chr36	ITGA6	16776968	16854632	No
chr36	PDK1	16918073	16946854	No
chr36	SP3	18021636	18156405	No
chr36	ATF2	19032375	19102910	No
chr36	NFE2L2	20987568	21022230	No
chr36	ITGA4	24652235	24732504	No
chr36	ITGAV	28815196	28890642	No
chr36	CALCRL	29345225	29442732	No
chr36	COL3A1	30487821	30526563	No
chr36	COL5A2	30537638	30677658	No
chr37	STAT1	1512737	1663231	No
chr37	CFLAR	10268201	10307010	No
chr37	CASP8	10391047	10401822	No
chr37	SUMO1	11200589	11229743	No
chr37	BMPR2	11342383	11533030	No
chr37	NRP2	14293909	14409766	No
chr37	CREB1	15921272	15978902	No
chr37	IDH1	16512219	16531352	No
chr37	CPS1	18308175	18429831	No
chr37	ERBB4	19037210	20134454	No
chr37	BARD1	21948438	22030821	No
chr37	FN1	22455905	22524377	No
chr37	XRCC5	23095713	23187918	No
chr37	SLC11A1	25038418	25047461	No
chr37	CTDSP1	25051961	25057944	No
chr38	OPTC	215403	223247	No
chr38	PIK3C2B	975748	1016831	No
chr38	MDM4	1056100	1103455	No
chr38	CFH	2875853	2956353	No
chr38	ESRRG	11821541	12393614	No
chr38	TGFB2	13430722	13512431	No
chr38	RGS5	19683201	19725778	No
chr38	USF1	21413049	21419077	No
chr38	CRP	22396603	22399244	No
