# Supplementary material for: Hypoxia Adaptations in the Grey Wolf (Canis lupus chanco) from Qinghai-Tibet Plateau
Source: PLoS Genet. 2014 Jul 31;10(7):e1004466. doi: 10.1371/journal.pgen.1004466 (PMC4117439; doi:10.1371/journal.pgen.1004466)
Supplement: Table S7 — GO analysis of the 84 hypoxia-related genes identified with FST and Δπ. (XLS) [file pgen.1004466.s010.xls]

## Sheet: Sheet1
P-value	Total genes in category	Total genes in input	Input genes in category	Category	Type	Term name	Gene
1.57e-15	11353	81	72	GO:0003674	MF	molecular_function	RPS6KA2,THBS2,HSF2,LAMA2,VLDLR,IDH2,ARNT2,PPP2R2C,HGFAC,CHRM3,RYR2,SIRT1,P4HA1,CAMK2G,PLAU,KCNMA1,DUSP1,HR,IL7R,PRLR,GNB1,ENO1,CTNNBIP1,COL24A1,LPAR3,ARG2,PSEN1,RPS6KB1,CDK2,IFNG,RAP1B,ADSL,ATF4,TIMP3,PRKCE,EPAS1,MSH2,MAPK9,SQSTM1,ZNF354A,IL3,SLC22A5,IL4,EGR1,HSPA9,KDM4C,ACO1,DDX58,SMO,NT5C1A,PDGFC,FGFR1,VEGFC,RRM2,CAD,EGFR,TRH,VHL,YWHAZ,ARRB1,FGF14,CX3CR1,RPSA,PPP2R3A,RNF7,ING4,LPAR5,KCNA5,PI4K2…
1.3e-27	5848	81	66	KEGG:00000	ke	KEGG pathways	RPS6KA2,THBS2,LAMA2,IDH2,ARNT2,BCL2A1,PPP2R2C,CHRM3,RYR2,SIRT1,P4HA1,CAMK2G,PLAU,KCNMA1,DUSP1,IL7R,PRLR,GNB1,CLCA1,COL24A1,LPAR3,ARG2,PSEN1,RPS6KB1,ITGA7,CDK2,IFNG,RAP1B,ADSL,ATF4,TIMP3,PRKCE,EPAS1,MSH2,MAPK9,SQSTM1,IL3,IL4,EGR1,HSPA9,CDKN2A,ACO1,DDX58,ANGPT1,SMO,NT5C1A,PDGFC,SFRP1,FGFR1,VEGFC,RRM2,CAD,EGFR,VHL,YWHAZ,SESN3,ARRB1,RB1,CX3CR1,RPSA,PPP2R3A,RNF7,LPAR5,PI4K2A,CHUK,SCD
9.14e-16	8251	81	63	GO:0008150	BP	biological_process	RPS6KA2,THBS2,LAMA2,IDH2,ARNT2,BCL2A1,PPP2R2C,HGFAC,CHRM3,RYR2,P4HA1,PLAU,KCNMA1,HR,IL7R,PRLR,GNB1,ENO1,CTNNBIP1,ARG2,PSEN1,RPS6KB1,ITGA7,CDK2,IFNG,RAP1B,ADSL,TIMP3,PRKCE,EPAS1,MSH2,ZNF354A,IL3,SLC22A5,IL4,EGR1,HSPA9,KDM4C,ACO1,ANGPT1,SMO,NT5C1A,PDGFC,SFRP1,FGFR1,VEGFC,RRM2,CAD,EGFR,TRH,VHL,SESN3,ARRB1,RB1,CX3CR1,RPSA,PPP2R3A,RNF7,KCNA5,PI4K2A,CHUK,SCD,HIF1AN
2.57e-16	6957	81	59	GO:0009987	BP	cellular process	RPS6KA2,THBS2,LAMA2,IDH2,ARNT2,BCL2A1,PPP2R2C,RYR2,P4HA1,KCNMA1,HR,IL7R,PRLR,GNB1,ENO1,CTNNBIP1,ARG2,PSEN1,RPS6KB1,ITGA7,CDK2,IFNG,RAP1B,ADSL,TIMP3,PRKCE,EPAS1,MSH2,ZNF354A,IL3,SLC22A5,IL4,EGR1,HSPA9,KDM4C,ACO1,ANGPT1,SMO,NT5C1A,PDGFC,SFRP1,FGFR1,VEGFC,RRM2,CAD,EGFR,TRH,VHL,SESN3,ARRB1,RB1,CX3CR1,RPSA,PPP2R3A,RNF7,PI4K2A,CHUK,SCD,HIF1AN
1.3e-09	9566	81	59	GO:0005575	CC	cellular_component	RPS6KA2,THBS2,HSF2,LAMA2,VLDLR,ARNT2,PPP2R2C,HGFAC,CHRM3,RYR2,P4HA1,KCNMA1,HR,IL7R,PRLR,GNB1,ENO1,CTNNBIP1,CLCA1,COL24A1,LPAR3,PSEN1,ITGA7,CDK2,IFNG,RAP1B,TIMP3,EPAS1,MSH2,ZNF354A,IL3,SLC22A5,IL4,HSPA9,KDM4C,ACO1,ANGPT1,SMO,NT5C1A,PDGFC,SFRP1,FGFR1,VEGFC,EGFR,TRH,VHL,SESN3,ARRB1,RB1,CX3CR1,RPSA,PPP2R3A,RNF7,LPAR5,KCNA5,PI4K2A,CHUK,SCD,HIF1AN
6.27e-15	7412	81	59	GO:0005488	MF	binding	RPS6KA2,THBS2,HSF2,LAMA2,VLDLR,IDH2,ARNT2,RYR2,SIRT1,P4HA1,CAMK2G,KCNMA1,PRLR,GNB1,ENO1,CTNNBIP1,ARG2,PSEN1,RPS6KB1,CDK2,IFNG,RAP1B,ADSL,ATF4,PRKCE,EPAS1,MSH2,MAPK9,SQSTM1,ZNF354A,IL3,SLC22A5,IL4,EGR1,HSPA9,KDM4C,ACO1,DDX58,SMO,NT5C1A,PDGFC,FGFR1,VEGFC,RRM2,CAD,EGFR,TRH,VHL,YWHAZ,ARRB1,FGF14,RPSA,PPP2R3A,RNF7,ING4,PI4K2A,CHUK,SCD,HIF1AN
4.95e-14	5234	81	49	GO:0044699	BP	single-organism process	RPS6KA2,THBS2,LAMA2,ARNT2,BCL2A1,PPP2R2C,CHRM3,RYR2,P4HA1,KCNMA1,IL7R,PRLR,GNB1,CTNNBIP1,PSEN1,RPS6KB1,ITGA7,CDK2,IFNG,RAP1B,ADSL,TIMP3,PRKCE,EPAS1,MSH2,IL3,SLC22A5,IL4,EGR1,HSPA9,KDM4C,ACO1,ANGPT1,SMO,PDGFC,SFRP1,FGFR1,VEGFC,EGFR,TRH,VHL,SESN3,ARRB1,RB1,CX3CR1,RPSA,PPP2R3A,CHUK,HIF1AN
1.06e-15	3956	81	45	GO:0065007	BP	biological regulation	RPS6KA2,LAMA2,ARNT2,BCL2A1,PPP2R2C,CHRM3,RYR2,KCNMA1,HR,IL7R,PRLR,GNB1,CTNNBIP1,PSEN1,RPS6KB1,ITGA7,CDK2,IFNG,RAP1B,ADSL,TIMP3,PRKCE,EPAS1,ZNF354A,IL3,SLC22A5,IL4,EGR1,KDM4C,ACO1,SMO,PDGFC,SFRP1,FGFR1,VEGFC,EGFR,TRH,VHL,SESN3,ARRB1,RB1,CX3CR1,PPP2R3A,CHUK,HIF1AN
3.42e-12	4688	81	44	GO:0044763	BP	single-organism cellular process	RPS6KA2,THBS2,LAMA2,BCL2A1,PPP2R2C,RYR2,P4HA1,KCNMA1,IL7R,PRLR,GNB1,CTNNBIP1,PSEN1,RPS6KB1,ITGA7,CDK2,IFNG,RAP1B,ADSL,TIMP3,PRKCE,EPAS1,MSH2,IL3,IL4,EGR1,HSPA9,ACO1,ANGPT1,SMO,PDGFC,SFRP1,VEGFC,EGFR,TRH,VHL,SESN3,ARRB1,RB1,CX3CR1,RPSA,PPP2R3A,CHUK,HIF1AN
6.51e-16	3716	81	44	GO:0050789	BP	regulation of biological process	RPS6KA2,LAMA2,ARNT2,BCL2A1,PPP2R2C,CHRM3,RYR2,KCNMA1,HR,IL7R,PRLR,GNB1,CTNNBIP1,PSEN1,RPS6KB1,ITGA7,CDK2,IFNG,RAP1B,ADSL,TIMP3,PRKCE,EPAS1,ZNF354A,IL3,SLC22A5,IL4,EGR1,KDM4C,ACO1,SMO,PDGFC,SFRP1,FGFR1,VEGFC,EGFR,TRH,VHL,SESN3,ARRB1,RB1,PPP2R3A,CHUK,HIF1AN
0.000141	7575	81	42	GO:0005623	CC	cell	RPS6KA2,HSF2,ARNT2,PPP2R2C,HGFAC,CHRM3,RYR2,P4HA1,KCNMA1,HR,IL7R,PRLR,GNB1,ENO1,CTNNBIP1,CLCA1,PSEN1,ITGA7,CDK2,IFNG,RAP1B,EPAS1,MSH2,ZNF354A,SLC22A5,HSPA9,KDM4C,ACO1,SMO,NT5C1A,VHL,SESN3,ARRB1,RB1,RPSA,PPP2R3A,RNF7,KCNA5,PI4K2A,CHUK,SCD,HIF1AN
0.000141	7575	81	42	GO:0044464	CC	cell part	RPS6KA2,HSF2,ARNT2,PPP2R2C,HGFAC,CHRM3,RYR2,P4HA1,KCNMA1,HR,IL7R,PRLR,GNB1,ENO1,CTNNBIP1,CLCA1,PSEN1,ITGA7,CDK2,IFNG,RAP1B,EPAS1,MSH2,ZNF354A,SLC22A5,HSPA9,KDM4C,ACO1,SMO,NT5C1A,VHL,SESN3,ARRB1,RB1,RPSA,PPP2R3A,RNF7,KCNA5,PI4K2A,CHUK,SCD,HIF1AN
1.15e-09	4858	81	41	GO:0008152	BP	metabolic process	RPS6KA2,IDH2,ARNT2,HGFAC,CHRM3,P4HA1,PLAU,KCNMA1,HR,IL7R,PRLR,ENO1,CTNNBIP1,ARG2,PSEN1,CDK2,IFNG,ADSL,TIMP3,EPAS1,MSH2,ZNF354A,IL3,IL4,EGR1,HSPA9,KDM4C,ACO1,SMO,NT5C1A,PDGFC,RRM2,CAD,VHL,ARRB1,RPSA,PPP2R3A,RNF7,PI4K2A,SCD,HIF1AN
2.74e-14	3529	81	41	GO:0050794	BP	regulation of cellular process	RPS6KA2,LAMA2,ARNT2,BCL2A1,PPP2R2C,RYR2,KCNMA1,HR,IL7R,PRLR,GNB1,CTNNBIP1,PSEN1,RPS6KB1,ITGA7,CDK2,IFNG,RAP1B,TIMP3,PRKCE,EPAS1,ZNF354A,IL3,IL4,EGR1,KDM4C,ACO1,SMO,PDGFC,SFRP1,FGFR1,VEGFC,EGFR,TRH,VHL,SESN3,ARRB1,RB1,PPP2R3A,CHUK,HIF1AN
1.14e-09	4636	81	40	GO:0071704	BP	organic substance metabolic process	RPS6KA2,IDH2,ARNT2,HGFAC,P4HA1,PLAU,KCNMA1,HR,IL7R,PRLR,ENO1,CTNNBIP1,ARG2,PSEN1,CDK2,IFNG,ADSL,TIMP3,EPAS1,MSH2,ZNF354A,IL3,IL4,EGR1,HSPA9,KDM4C,ACO1,SMO,NT5C1A,PDGFC,RRM2,CAD,VHL,ARRB1,RPSA,PPP2R3A,RNF7,PI4K2A,SCD,HIF1AN
1.28e-09	4438	81	39	GO:0044238	BP	primary metabolic process	RPS6KA2,IDH2,ARNT2,HGFAC,P4HA1,PLAU,KCNMA1,HR,PRLR,ENO1,CTNNBIP1,ARG2,PSEN1,CDK2,IFNG,ADSL,TIMP3,EPAS1,MSH2,ZNF354A,IL3,IL4,EGR1,HSPA9,KDM4C,ACO1,SMO,NT5C1A,PDGFC,RRM2,CAD,VHL,ARRB1,RPSA,PPP2R3A,RNF7,PI4K2A,SCD,HIF1AN
1.03e-08	4109	81	36	GO:0044237	BP	cellular metabolic process	RPS6KA2,IDH2,ARNT2,P4HA1,KCNMA1,HR,PRLR,ENO1,CTNNBIP1,ARG2,PSEN1,CDK2,IFNG,ADSL,TIMP3,EPAS1,MSH2,ZNF354A,IL3,IL4,EGR1,HSPA9,KDM4C,ACO1,SMO,NT5C1A,PDGFC,RRM2,CAD,VHL,ARRB1,RPSA,RNF7,PI4K2A,SCD,HIF1AN
2.17e-07	4382	81	35	GO:0043167	MF	ion binding	RPS6KA2,THBS2,VLDLR,IDH2,RYR2,SIRT1,P4HA1,CAMK2G,KCNMA1,ENO1,ARG2,RPS6KB1,CDK2,RAP1B,PRKCE,MSH2,MAPK9,SQSTM1,ZNF354A,EGR1,HSPA9,KDM4C,DDX58,NT5C1A,FGFR1,RRM2,CAD,EGFR,VHL,PPP2R3A,RNF7,ING4,CHUK,SCD,HIF1AN
0.00251	6352	81	34	GO:0005622	CC	intracellular	RPS6KA2,HSF2,ARNT2,PPP2R2C,HGFAC,P4HA1,KCNMA1,HR,GNB1,ENO1,CTNNBIP1,CLCA1,PSEN1,CDK2,RAP1B,EPAS1,MSH2,ZNF354A,HSPA9,KDM4C,ACO1,SMO,NT5C1A,VHL,SESN3,ARRB1,RB1,RPSA,PPP2R3A,RNF7,PI4K2A,CHUK,SCD,HIF1AN
1.06e-10	2937	81	33	GO:0050896	BP	response to stimulus	RPS6KA2,PPP2R2C,KCNMA1,IL7R,PRLR,GNB1,CTNNBIP1,PSEN1,RPS6KB1,ITGA7,CDK2,IFNG,RAP1B,TIMP3,PRKCE,EPAS1,MSH2,IL3,IL4,EGR1,ACO1,SMO,PDGFC,SFRP1,VEGFC,EGFR,TRH,VHL,ARRB1,CX3CR1,PPP2R3A,CHUK,HIF1AN
0.00102	5805	81	33	GO:0044424	CC	intracellular part	RPS6KA2,HSF2,ARNT2,PPP2R2C,HGFAC,P4HA1,KCNMA1,HR,GNB1,ENO1,CTNNBIP1,CLCA1,PSEN1,CDK2,RAP1B,EPAS1,MSH2,HSPA9,KDM4C,ACO1,SMO,NT5C1A,VHL,SESN3,ARRB1,RB1,RPSA,PPP2R3A,RNF7,PI4K2A,CHUK,SCD,HIF1AN
3.84e-07	3623	81	31	GO:0043170	BP	macromolecule metabolic process	RPS6KA2,ARNT2,HGFAC,P4HA1,PLAU,HR,IL7R,PRLR,CTNNBIP1,PSEN1,CDK2,IFNG,ADSL,TIMP3,EPAS1,MSH2,ZNF354A,IL3,IL4,EGR1,HSPA9,KDM4C,ACO1,SMO,PDGFC,VHL,ARRB1,RPSA,PPP2R3A,RNF7,HIF1AN
2.84e-05	4411	81	31	GO:0003824	MF	catalytic activity	RPS6KA2,IDH2,HGFAC,P4HA1,CAMK2G,PLAU,DUSP1,GNB1,ENO1,ARG2,PSEN1,RPS6KB1,CDK2,RAP1B,ADSL,PRKCE,MAPK9,KDM4C,ACO1,DDX58,NT5C1A,FGFR1,RRM2,CAD,EGFR,VHL,RNF7,PI4K2A,CHUK,SCD,HIF1AN
7.36e-10	2275	81	28	GO:0051716	BP	cellular response to stimulus	RPS6KA2,PPP2R2C,PRLR,GNB1,CTNNBIP1,PSEN1,RPS6KB1,ITGA7,CDK2,IFNG,RAP1B,TIMP3,PRKCE,EPAS1,MSH2,IL3,EGR1,SMO,PDGFC,SFRP1,VEGFC,EGFR,TRH,VHL,ARRB1,PPP2R3A,CHUK,HIF1AN
0.00476	5021	81	28	GO:0043226	CC	organelle	RPS6KA2,HSF2,ARNT2,HGFAC,P4HA1,KCNMA1,HR,GNB1,CTNNBIP1,CLCA1,PSEN1,CDK2,EPAS1,MSH2,HSPA9,KDM4C,ACO1,SMO,VHL,SESN3,ARRB1,RB1,RPSA,RNF7,PI4K2A,CHUK,SCD,HIF1AN
0.000396	4318	81	28	GO:0043227	CC	membrane-bounded organelle	RPS6KA2,HSF2,ARNT2,HGFAC,P4HA1,KCNMA1,HR,GNB1,CTNNBIP1,CLCA1,PSEN1,CDK2,EPAS1,MSH2,HSPA9,KDM4C,ACO1,SMO,VHL,SESN3,ARRB1,RB1,RPSA,RNF7,PI4K2A,CHUK,SCD,HIF1AN
0.00459	5009	81	28	GO:0043229	CC	intracellular organelle	RPS6KA2,HSF2,ARNT2,HGFAC,P4HA1,KCNMA1,HR,GNB1,CTNNBIP1,CLCA1,PSEN1,CDK2,EPAS1,MSH2,HSPA9,KDM4C,ACO1,SMO,VHL,SESN3,ARRB1,RB1,RPSA,RNF7,PI4K2A,CHUK,SCD,HIF1AN
0.000371	4302	81	28	GO:0043231	CC	intracellular membrane-bounded organelle	RPS6KA2,HSF2,ARNT2,HGFAC,P4HA1,KCNMA1,HR,GNB1,CTNNBIP1,CLCA1,PSEN1,CDK2,EPAS1,MSH2,HSPA9,KDM4C,ACO1,SMO,VHL,SESN3,ARRB1,RB1,RPSA,RNF7,PI4K2A,CHUK,SCD,HIF1AN
8.06e-10	2284	81	28	GO:0005515	MF	protein binding	LAMA2,ARNT2,RYR2,CAMK2G,KCNMA1,GNB1,CTNNBIP1,PSEN1,CDK2,IFNG,EPAS1,IL3,SLC22A5,IL4,EGR1,HSPA9,KDM4C,SMO,PDGFC,VEGFC,TRH,YWHAZ,ARRB1,FGF14,RPSA,PI4K2A,CHUK,HIF1AN
0.000192	3917	81	27	GO:1901363	MF	heterocyclic compound binding	RPS6KA2,HSF2,IDH2,ARNT2,SIRT1,CAMK2G,RPS6KB1,CDK2,RAP1B,ADSL,ATF4,PRKCE,EPAS1,MSH2,MAPK9,ZNF354A,EGR1,HSPA9,ACO1,DDX58,NT5C1A,FGFR1,CAD,EGFR,VHL,ARRB1,CHUK
0.000217	3944	81	27	GO:0097159	MF	organic cyclic compound binding	RPS6KA2,HSF2,IDH2,ARNT2,SIRT1,CAMK2G,RPS6KB1,CDK2,RAP1B,ADSL,ATF4,PRKCE,EPAS1,MSH2,MAPK9,ZNF354A,EGR1,HSPA9,ACO1,DDX58,NT5C1A,FGFR1,CAD,EGFR,VHL,ARRB1,CHUK
2.13e-09	2052	81	26	GO:0023052	BP	signaling	RPS6KA2,PPP2R2C,KCNMA1,PRLR,GNB1,CTNNBIP1,PSEN1,RPS6KB1,ITGA7,CDK2,IFNG,RAP1B,PRKCE,IL3,EGR1,SMO,PDGFC,SFRP1,VEGFC,EGFR,TRH,VHL,ARRB1,PPP2R3A,CHUK,HIF1AN
2.13e-09	2052	81	26	GO:0044700	BP	single organism signaling	RPS6KA2,PPP2R2C,KCNMA1,PRLR,GNB1,CTNNBIP1,PSEN1,RPS6KB1,ITGA7,CDK2,IFNG,RAP1B,PRKCE,IL3,EGR1,SMO,PDGFC,SFRP1,VEGFC,EGFR,TRH,VHL,ARRB1,PPP2R3A,CHUK,HIF1AN
5.16e-09	2139	81	26	GO:0007154	BP	cell communication	RPS6KA2,PPP2R2C,KCNMA1,PRLR,GNB1,CTNNBIP1,PSEN1,RPS6KB1,ITGA7,CDK2,IFNG,RAP1B,PRKCE,IL3,EGR1,SMO,PDGFC,SFRP1,VEGFC,EGFR,TRH,VHL,ARRB1,PPP2R3A,CHUK,HIF1AN
8.44e-06	3098	81	26	GO:0044260	BP	cellular macromolecule metabolic process	RPS6KA2,ARNT2,P4HA1,HR,PRLR,CTNNBIP1,PSEN1,CDK2,IFNG,TIMP3,EPAS1,MSH2,ZNF354A,IL3,IL4,EGR1,HSPA9,KDM4C,ACO1,SMO,PDGFC,VHL,ARRB1,RPSA,RNF7,HIF1AN
1.17e-08	2057	81	25	GO:0032501	BP	multicellular organismal process	RPS6KA2,LAMA2,ARNT2,CHRM3,KCNMA1,IL7R,GNB1,CTNNBIP1,IFNG,EPAS1,IL3,SLC22A5,IL4,EGR1,ACO1,ANGPT1,SMO,PDGFC,SFRP1,VEGFC,TRH,ARRB1,PPP2R3A,CHUK,HIF1AN
5.43e-09	1981	81	25	GO:0044707	BP	single-multicellular organism process	RPS6KA2,LAMA2,ARNT2,CHRM3,KCNMA1,IL7R,GNB1,CTNNBIP1,IFNG,EPAS1,IL3,SLC22A5,IL4,EGR1,ACO1,ANGPT1,SMO,PDGFC,SFRP1,VEGFC,TRH,ARRB1,PPP2R3A,CHUK,HIF1AN
8.27e-10	1809	81	25	GO:0019222	BP	regulation of metabolic process	RPS6KA2,ARNT2,CHRM3,KCNMA1,HR,IL7R,PRLR,CTNNBIP1,PSEN1,CDK2,IFNG,ADSL,TIMP3,EPAS1,ZNF354A,IL3,IL4,EGR1,KDM4C,ACO1,SMO,PDGFC,ARRB1,PPP2R3A,HIF1AN
1.75e-09	1875	81	25	GO:0007165	BP	signal transduction	RPS6KA2,PPP2R2C,PRLR,GNB1,CTNNBIP1,PSEN1,RPS6KB1,ITGA7,CDK2,IFNG,RAP1B,PRKCE,IL3,EGR1,SMO,PDGFC,SFRP1,VEGFC,EGFR,TRH,VHL,ARRB1,PPP2R3A,CHUK,HIF1AN
0.00313	4154	81	25	GO:0016020	CC	membrane	VLDLR,CHRM3,RYR2,KCNMA1,IL7R,GNB1,CLCA1,LPAR3,PSEN1,ITGA7,IFNG,RAP1B,SLC22A5,SMO,PDGFC,FGFR1,VEGFC,EGFR,VHL,CX3CR1,RPSA,LPAR5,KCNA5,PI4K2A,SCD
0.00127	3678	81	24	GO:0005737	CC	cytoplasm	RPS6KA2,ARNT2,HGFAC,P4HA1,KCNMA1,ENO1,CTNNBIP1,CLCA1,PSEN1,CDK2,RAP1B,EPAS1,HSPA9,ACO1,SMO,NT5C1A,VHL,ARRB1,RPSA,RNF7,PI4K2A,CHUK,SCD,HIF1AN
0.000238	2621	81	24	HP:0000001	hp	All	LAMA2,VLDLR,CHRM3,RYR2,PLAU,KCNMA1,HR,IL7R,PSEN1,ITGA7,TIMP3,EPAS1,MSH2,SQSTM1,SLC22A5,CDKN2A,FGFR1,EGFR,TRH,RB1,FGF14,RPSA,KCNA5,CHUK
0.000202	2597	81	24	HP:0000118	hp	Phenotypic abnormality	LAMA2,VLDLR,CHRM3,RYR2,PLAU,KCNMA1,HR,IL7R,PSEN1,ITGA7,TIMP3,EPAS1,MSH2,SQSTM1,SLC22A5,CDKN2A,FGFR1,EGFR,TRH,RB1,FGF14,RPSA,KCNA5,CHUK
1.25e-05	2564	81	23	GO:0006807	BP	nitrogen compound metabolic process	ARNT2,P4HA1,HR,CTNNBIP1,ARG2,PSEN1,CDK2,IFNG,ADSL,EPAS1,MSH2,ZNF354A,IL3,IL4,EGR1,KDM4C,SMO,NT5C1A,PDGFC,RRM2,CAD,ARRB1,HIF1AN
0.000209	2412	81	23	HP:0000005	hp	Mode of inheritance	LAMA2,VLDLR,CHRM3,RYR2,PLAU,KCNMA1,HR,IL7R,PSEN1,ITGA7,TIMP3,EPAS1,MSH2,SQSTM1,SLC22A5,FGFR1,EGFR,TRH,RB1,FGF14,RPSA,KCNA5,CHUK
4.57e-25	304	81	23	KEGG:04151	ke	PI3K-Akt signaling pathway	THBS2,LAMA2,PPP2R2C,IL7R,PRLR,GNB1,COL24A1,LPAR3,RPS6KB1,ITGA7,CDK2,ATF4,IL3,IL4,ANGPT1,PDGFC,FGFR1,VEGFC,EGFR,YWHAZ,PPP2R3A,LPAR5,CHUK
1.54e-05	2403	81	22	GO:1901360	BP	organic cyclic compound metabolic process	ARNT2,P4HA1,KCNMA1,HR,CTNNBIP1,CDK2,IFNG,ADSL,EPAS1,MSH2,ZNF354A,IL3,IL4,EGR1,KDM4C,SMO,NT5C1A,PDGFC,RRM2,CAD,ARRB1,HIF1AN
8.96e-10	1381	81	22	GO:0048518	BP	positive regulation of biological process	RPS6KA2,ARNT2,CHRM3,KCNMA1,IL7R,PRLR,CTNNBIP1,CDK2,IFNG,IL3,SLC22A5,IL4,EGR1,KDM4C,SMO,PDGFC,FGFR1,VEGFC,ARRB1,PPP2R3A,CHUK,HIF1AN
7.87e-09	1552	81	22	GO:0060255	BP	regulation of macromolecule metabolic process	RPS6KA2,ARNT2,HR,IL7R,PRLR,CTNNBIP1,CDK2,IFNG,ADSL,TIMP3,EPAS1,ZNF354A,IL3,IL4,EGR1,KDM4C,ACO1,SMO,PDGFC,ARRB1,PPP2R3A,HIF1AN
8.69e-05	2683	81	22	GO:0043169	MF	cation binding	RPS6KA2,THBS2,VLDLR,IDH2,RYR2,P4HA1,KCNMA1,ENO1,ARG2,PRKCE,SQSTM1,ZNF354A,EGR1,KDM4C,NT5C1A,RRM2,CAD,PPP2R3A,RNF7,ING4,SCD,HIF1AN
7.27e-05	2652	81	22	GO:0046872	MF	metal ion binding	RPS6KA2,THBS2,VLDLR,IDH2,RYR2,P4HA1,KCNMA1,ENO1,ARG2,PRKCE,SQSTM1,ZNF354A,EGR1,KDM4C,NT5C1A,RRM2,CAD,PPP2R3A,RNF7,ING4,SCD,HIF1AN
4.32e-05	2369	81	21	GO:0009058	BP	biosynthetic process	ARNT2,HR,CTNNBIP1,CDK2,IFNG,ADSL,EPAS1,ZNF354A,IL3,IL4,EGR1,KDM4C,ACO1,SMO,PDGFC,CAD,ARRB1,RPSA,PI4K2A,SCD,HIF1AN
2.87e-05	2306	81	21	GO:1901576	BP	organic substance biosynthetic process	ARNT2,HR,CTNNBIP1,CDK2,IFNG,ADSL,EPAS1,ZNF354A,IL3,IL4,EGR1,KDM4C,ACO1,SMO,PDGFC,CAD,ARRB1,RPSA,PI4K2A,SCD,HIF1AN
4.46e-05	2374	81	21	GO:0034641	BP	cellular nitrogen compound metabolic process	ARNT2,HR,CTNNBIP1,PSEN1,CDK2,IFNG,ADSL,EPAS1,MSH2,ZNF354A,IL3,IL4,EGR1,KDM4C,SMO,NT5C1A,PDGFC,RRM2,CAD,ARRB1,HIF1AN
2.95e-05	2310	81	21	GO:0046483	BP	heterocycle metabolic process	ARNT2,P4HA1,HR,CTNNBIP1,CDK2,IFNG,ADSL,EPAS1,MSH2,ZNF354A,IL3,IL4,EGR1,KDM4C,SMO,NT5C1A,PDGFC,RRM2,CAD,ARRB1,HIF1AN
2.15e-05	2263	81	21	GO:0044249	BP	cellular biosynthetic process	ARNT2,HR,CTNNBIP1,CDK2,IFNG,ADSL,EPAS1,ZNF354A,IL3,IL4,EGR1,KDM4C,ACO1,SMO,PDGFC,CAD,ARRB1,RPSA,PI4K2A,SCD,HIF1AN
2.07e-07	1699	81	21	GO:0032502	BP	developmental process	RPS6KA2,LAMA2,ARNT2,KCNMA1,IL7R,GNB1,CTNNBIP1,IFNG,EPAS1,IL3,IL4,EGR1,ACO1,ANGPT1,SMO,PDGFC,SFRP1,VEGFC,PPP2R3A,CHUK,HIF1AN
1.79e-08	1474	81	21	GO:0007275	BP	multicellular organismal development	RPS6KA2,LAMA2,ARNT2,KCNMA1,IL7R,GNB1,CTNNBIP1,IFNG,EPAS1,IL3,IL4,EGR1,ACO1,ANGPT1,SMO,PDGFC,SFRP1,VEGFC,PPP2R3A,CHUK,HIF1AN
5.78e-08	1577	81	21	GO:0080090	BP	regulation of primary metabolic process	RPS6KA2,ARNT2,KCNMA1,HR,PRLR,CTNNBIP1,CDK2,IFNG,TIMP3,EPAS1,ZNF354A,IL3,IL4,EGR1,KDM4C,ACO1,SMO,PDGFC,ARRB1,PPP2R3A,HIF1AN
0.000109	2323	81	20	GO:0006725	BP	cellular aromatic compound metabolic process	ARNT2,HR,CTNNBIP1,CDK2,IFNG,ADSL,EPAS1,MSH2,ZNF354A,IL3,IL4,EGR1,KDM4C,SMO,NT5C1A,PDGFC,RRM2,CAD,ARRB1,HIF1AN
6.28e-05	2235	81	20	GO:0006139	BP	nucleobase-containing compound metabolic process	ARNT2,HR,CTNNBIP1,CDK2,IFNG,ADSL,EPAS1,MSH2,ZNF354A,IL3,IL4,EGR1,KDM4C,SMO,NT5C1A,PDGFC,RRM2,CAD,ARRB1,HIF1AN
5.2e-09	1237	81	20	GO:0048522	BP	positive regulation of cellular process	RPS6KA2,ARNT2,KCNMA1,IL7R,PRLR,CTNNBIP1,CDK2,IFNG,IL3,IL4,EGR1,KDM4C,SMO,PDGFC,FGFR1,VEGFC,ARRB1,PPP2R3A,CHUK,HIF1AN
0.0052	3120	81	20	GO:0044425	CC	membrane part	VLDLR,CHRM3,RYR2,KCNMA1,IL7R,GNB1,CLCA1,LPAR3,PSEN1,ITGA7,IFNG,SLC22A5,SMO,FGFR1,EGFR,CX3CR1,LPAR5,KCNA5,PI4K2A,SCD
9.97e-06	1973	81	20	GO:0036094	MF	small molecule binding	RPS6KA2,IDH2,SIRT1,P4HA1,CAMK2G,RPS6KB1,CDK2,RAP1B,ADSL,PRKCE,MSH2,MAPK9,HSPA9,DDX58,NT5C1A,FGFR1,CAD,EGFR,VHL,CHUK
2.58e-05	1920	81	19	GO:0010467	BP	gene expression	RPS6KA2,ARNT2,HR,IL7R,CTNNBIP1,PSEN1,CDK2,IFNG,ADSL,EPAS1,ZNF354A,IL4,EGR1,KDM4C,ACO1,SMO,ARRB1,RPSA,HIF1AN
3.24e-05	1951	81	19	GO:0019538	BP	protein metabolic process	RPS6KA2,HGFAC,P4HA1,PLAU,PRLR,PSEN1,IFNG,TIMP3,IL3,EGR1,HSPA9,ACO1,PDGFC,VHL,ARRB1,RPSA,PPP2R3A,RNF7,HIF1AN
2.49e-07	1407	81	19	GO:0044767	BP	single-organism developmental process	RPS6KA2,LAMA2,ARNT2,KCNMA1,IL7R,GNB1,CTNNBIP1,IFNG,EPAS1,IL3,IL4,EGR1,ANGPT1,SMO,PDGFC,VEGFC,PPP2R3A,CHUK,HIF1AN
6.91e-07	1503	81	19	GO:0048856	BP	anatomical structure development	RPS6KA2,LAMA2,ARNT2,KCNMA1,IL7R,GNB1,CTNNBIP1,IFNG,EPAS1,IL3,IL4,EGR1,ANGPT1,SMO,PDGFC,VEGFC,PPP2R3A,CHUK,HIF1AN
2.26e-06	1625	81	19	GO:0031323	BP	regulation of cellular metabolic process	ARNT2,KCNMA1,HR,PRLR,CTNNBIP1,CDK2,IFNG,TIMP3,EPAS1,ZNF354A,IL3,IL4,EGR1,KDM4C,ACO1,SMO,PDGFC,ARRB1,HIF1AN
0.002	2668	81	19	GO:0005634	CC	nucleus	RPS6KA2,HSF2,ARNT2,HR,CTNNBIP1,PSEN1,CDK2,EPAS1,MSH2,HSPA9,KDM4C,VHL,SESN3,ARRB1,RB1,RPSA,RNF7,CHUK,HIF1AN
2e-05	1886	81	19	GO:1901265	MF	nucleoside phosphate binding	RPS6KA2,IDH2,SIRT1,CAMK2G,RPS6KB1,CDK2,RAP1B,ADSL,PRKCE,MSH2,MAPK9,HSPA9,DDX58,NT5C1A,FGFR1,CAD,EGFR,VHL,CHUK
2e-05	1886	81	19	GO:0000166	MF	nucleotide binding	RPS6KA2,IDH2,SIRT1,CAMK2G,RPS6KB1,CDK2,RAP1B,ADSL,PRKCE,MSH2,MAPK9,HSPA9,DDX58,NT5C1A,FGFR1,CAD,EGFR,VHL,CHUK
2.71e-07	1267	81	18	GO:0048731	BP	system development	RPS6KA2,ARNT2,KCNMA1,IL7R,GNB1,CTNNBIP1,IFNG,EPAS1,IL3,IL4,EGR1,ANGPT1,SMO,PDGFC,VEGFC,PPP2R3A,CHUK,HIF1AN
1.99e-07	1241	81	18	GO:0048519	BP	negative regulation of biological process	RPS6KA2,BCL2A1,RYR2,KCNMA1,HR,IL7R,CTNNBIP1,CDK2,IFNG,ADSL,TIMP3,IL4,EGR1,SMO,SESN3,ARRB1,PPP2R3A,HIF1AN
0.0005	2187	81	18	GO:0032991	CC	macromolecular complex	RPS6KA2,LAMA2,ARNT2,PPP2R2C,RYR2,KCNMA1,GNB1,ENO1,CTNNBIP1,ITGA7,CDK2,EPAS1,MSH2,RPSA,PPP2R3A,RNF7,KCNA5,PI4K2A
0.000217	2047	81	18	GO:0043168	MF	anion binding	RPS6KA2,SIRT1,P4HA1,CAMK2G,RPS6KB1,CDK2,RAP1B,PRKCE,MSH2,MAPK9,HSPA9,DDX58,FGFR1,CAD,EGFR,VHL,CHUK,HIF1AN
0.000216	1857	81	17	GO:0009059	BP	macromolecule biosynthetic process	ARNT2,HR,CTNNBIP1,CDK2,IFNG,EPAS1,ZNF354A,IL3,IL4,EGR1,KDM4C,ACO1,SMO,PDGFC,ARRB1,RPSA,HIF1AN
0.000164	1816	81	17	GO:0034645	BP	cellular macromolecule biosynthetic process	ARNT2,HR,CTNNBIP1,CDK2,IFNG,EPAS1,ZNF354A,IL3,IL4,EGR1,KDM4C,ACO1,SMO,PDGFC,ARRB1,RPSA,HIF1AN
1.77e-06	1286	81	17	GO:0010468	BP	regulation of gene expression	RPS6KA2,ARNT2,HR,IL7R,CTNNBIP1,CDK2,IFNG,ADSL,EPAS1,ZNF354A,IL4,EGR1,KDM4C,ACO1,SMO,ARRB1,HIF1AN
8.1e-05	1716	81	17	GO:0043234	CC	protein complex	RPS6KA2,LAMA2,ARNT2,PPP2R2C,RYR2,KCNMA1,GNB1,ENO1,CTNNBIP1,ITGA7,CDK2,EPAS1,MSH2,PPP2R3A,RNF7,KCNA5,PI4K2A
0.0133	2684	81	17	GO:0031224	CC	intrinsic to membrane	VLDLR,CHRM3,RYR2,KCNMA1,CLCA1,LPAR3,PSEN1,ITGA7,SLC22A5,SMO,FGFR1,EGFR,CX3CR1,LPAR5,KCNA5,PI4K2A,SCD
0.0115	2646	81	17	GO:0016021	CC	integral to membrane	VLDLR,CHRM3,RYR2,KCNMA1,CLCA1,LPAR3,PSEN1,ITGA7,SLC22A5,SMO,FGFR1,EGFR,CX3CR1,LPAR5,KCNA5,PI4K2A,SCD
0.0077	2544	81	17	GO:0044444	CC	cytoplasmic part	HGFAC,P4HA1,KCNMA1,ENO1,CTNNBIP1,CLCA1,PSEN1,CDK2,RAP1B,HSPA9,ACO1,SMO,ARRB1,RPSA,PI4K2A,SCD,HIF1AN
4.12e-05	1457	81	16	GO:0044267	BP	cellular protein metabolic process	RPS6KA2,P4HA1,PRLR,PSEN1,IFNG,TIMP3,IL3,EGR1,HSPA9,ACO1,PDGFC,VHL,ARRB1,RPSA,RNF7,HIF1AN
0.000941	1903	81	16	GO:0090304	BP	nucleic acid metabolic process	ARNT2,HR,CTNNBIP1,CDK2,IFNG,EPAS1,MSH2,ZNF354A,IL3,IL4,EGR1,KDM4C,SMO,PDGFC,ARRB1,HIF1AN
2.19e-07	974	81	16	GO:0048513	BP	organ development	RPS6KA2,KCNMA1,IL7R,GNB1,CTNNBIP1,IFNG,EPAS1,IL3,IL4,EGR1,SMO,PDGFC,VEGFC,PPP2R3A,CHUK,HIF1AN
6.17e-06	1253	81	16	GO:0009889	BP	regulation of biosynthetic process	ARNT2,HR,CTNNBIP1,CDK2,IFNG,EPAS1,ZNF354A,IL3,IL4,EGR1,KDM4C,ACO1,SMO,PDGFC,ARRB1,HIF1AN
2.9e-06	1182	81	16	GO:0010556	BP	regulation of macromolecule biosynthetic process	ARNT2,HR,CTNNBIP1,CDK2,IFNG,EPAS1,ZNF354A,IL3,IL4,EGR1,KDM4C,ACO1,SMO,PDGFC,ARRB1,HIF1AN
5.45e-06	1241	81	16	GO:0031326	BP	regulation of cellular biosynthetic process	ARNT2,HR,CTNNBIP1,CDK2,IFNG,EPAS1,ZNF354A,IL3,IL4,EGR1,KDM4C,ACO1,SMO,PDGFC,ARRB1,HIF1AN
2e-06	1149	81	16	GO:2000112	BP	regulation of cellular macromolecule biosynthetic process	ARNT2,HR,CTNNBIP1,CDK2,IFNG,EPAS1,ZNF354A,IL3,IL4,EGR1,KDM4C,ACO1,SMO,PDGFC,ARRB1,HIF1AN
3.07e-10	519	81	15	GO:0008283	BP	cell proliferation	RPS6KA2,IL7R,GNB1,CTNNBIP1,CDK2,IFNG,RAP1B,IL3,IL4,KDM4C,SMO,PDGFC,FGFR1,VEGFC,CHUK
0.000204	1486	81	15	GO:1901362	BP	organic cyclic compound biosynthetic process	ARNT2,HR,CTNNBIP1,CDK2,IFNG,ADSL,EPAS1,ZNF354A,IL4,EGR1,KDM4C,SMO,CAD,ARRB1,HIF1AN
0.000155	1450	81	15	GO:0018130	BP	heterocycle biosynthetic process	ARNT2,HR,CTNNBIP1,CDK2,IFNG,ADSL,EPAS1,ZNF354A,IL4,EGR1,KDM4C,SMO,CAD,ARRB1,HIF1AN
0.000182	1471	81	15	GO:0044271	BP	cellular nitrogen compound biosynthetic process	ARNT2,HR,CTNNBIP1,CDK2,IFNG,ADSL,EPAS1,ZNF354A,IL4,EGR1,KDM4C,SMO,CAD,ARRB1,HIF1AN
3.15e-05	1263	81	15	GO:0051171	BP	regulation of nitrogen compound metabolic process	ARNT2,HR,CTNNBIP1,CDK2,IFNG,EPAS1,ZNF354A,IL3,IL4,EGR1,KDM4C,SMO,PDGFC,ARRB1,HIF1AN
2.79e-05	1250	81	15	GO:0019219	BP	regulation of nucleobase-containing compound metabolic process	ARNT2,HR,CTNNBIP1,CDK2,IFNG,EPAS1,ZNF354A,IL3,IL4,EGR1,KDM4C,SMO,PDGFC,ARRB1,HIF1AN
0.000181	1470	81	15	GO:0035639	MF	purine ribonucleoside triphosphate binding	RPS6KA2,CAMK2G,RPS6KB1,CDK2,RAP1B,PRKCE,MSH2,MAPK9,HSPA9,DDX58,FGFR1,CAD,EGFR,VHL,CHUK
0.000198	1482	81	15	GO:0001882	MF	nucleoside binding	RPS6KA2,CAMK2G,RPS6KB1,CDK2,RAP1B,PRKCE,MSH2,MAPK9,HSPA9,DDX58,FGFR1,CAD,EGFR,VHL,CHUK
0.000188	1475	81	15	GO:0001883	MF	purine nucleoside binding	RPS6KA2,CAMK2G,RPS6KB1,CDK2,RAP1B,PRKCE,MSH2,MAPK9,HSPA9,DDX58,FGFR1,CAD,EGFR,VHL,CHUK
0.000192	1478	81	15	GO:0032549	MF	ribonucleoside binding	RPS6KA2,CAMK2G,RPS6KB1,CDK2,RAP1B,PRKCE,MSH2,MAPK9,HSPA9,DDX58,FGFR1,CAD,EGFR,VHL,CHUK
0.000186	1474	81	15	GO:0032550	MF	purine ribonucleoside binding	RPS6KA2,CAMK2G,RPS6KB1,CDK2,RAP1B,PRKCE,MSH2,MAPK9,HSPA9,DDX58,FGFR1,CAD,EGFR,VHL,CHUK
0.00022	1496	81	15	GO:0032553	MF	ribonucleotide binding	RPS6KA2,CAMK2G,RPS6KB1,CDK2,RAP1B,PRKCE,MSH2,MAPK9,HSPA9,DDX58,FGFR1,CAD,EGFR,VHL,CHUK
0.000203	1485	81	15	GO:0017076	MF	purine nucleotide binding	RPS6KA2,CAMK2G,RPS6KB1,CDK2,RAP1B,PRKCE,MSH2,MAPK9,HSPA9,DDX58,FGFR1,CAD,EGFR,VHL,CHUK
0.0002	1483	81	15	GO:0032555	MF	purine ribonucleotide binding	RPS6KA2,CAMK2G,RPS6KB1,CDK2,RAP1B,PRKCE,MSH2,MAPK9,HSPA9,DDX58,FGFR1,CAD,EGFR,VHL,CHUK
0.0419	1701	81	15	HP:0000707	hp	Abnormality of the nervous system	LAMA2,VLDLR,CHRM3,RYR2,KCNMA1,PSEN1,ITGA7,MSH2,SQSTM1,SLC22A5,CDKN2A,FGFR1,TRH,FGF14,CHUK
0.0252	1622	81	15	HP:0002011	hp	Abnormality of the central nervous system	LAMA2,VLDLR,CHRM3,RYR2,KCNMA1,PSEN1,ITGA7,MSH2,SQSTM1,SLC22A5,CDKN2A,FGFR1,TRH,FGF14,CHUK
0.00474	1800	81	14	GO:0051179	BP	localization	LAMA2,CHRM3,RYR2,KCNMA1,PSEN1,CDK2,IFNG,SLC22A5,HSPA9,SMO,VEGFC,ARRB1,PPP2R3A,CHUK
6.6e-07	794	81	14	GO:0042221	BP	response to chemical stimulus	RPS6KA2,KCNMA1,IFNG,TIMP3,EPAS1,EGR1,ACO1,SMO,PDGFC,VEGFC,TRH,ARRB1,CX3CR1,HIF1AN
0.000549	1444	81	14	GO:0019438	BP	aromatic compound biosynthetic process	ARNT2,HR,CTNNBIP1,CDK2,IFNG,ADSL,EPAS1,ZNF354A,IL4,EGR1,KDM4C,SMO,ARRB1,HIF1AN
0.000417	1406	81	14	GO:0034654	BP	nucleobase-containing compound biosynthetic process	ARNT2,HR,CTNNBIP1,CDK2,IFNG,ADSL,EPAS1,ZNF354A,IL4,EGR1,KDM4C,SMO,ARRB1,HIF1AN
8.19e-06	983	81	14	GO:0065008	BP	regulation of biological quality	RPS6KA2,RYR2,KCNMA1,IL7R,CTNNBIP1,PSEN1,IFNG,EPAS1,SLC22A5,ACO1,SMO,ARRB1,CX3CR1,CHUK
4.14e-07	764	81	14	GO:0051239	BP	regulation of multicellular organismal process	LAMA2,CHRM3,KCNMA1,IL7R,CTNNBIP1,IFNG,EPAS1,SLC22A5,IL4,SMO,VEGFC,ARRB1,PPP2R3A,HIF1AN
7.9e-07	806	81	14	GO:0007166	BP	cell surface receptor signaling pathway	PRLR,GNB1,CTNNBIP1,PSEN1,ITGA7,EGR1,SMO,PDGFC,SFRP1,VEGFC,EGFR,ARRB1,PPP2R3A,HIF1AN
6.21e-07	790	81	14	GO:0005576	CC	extracellular region	THBS2,LAMA2,HGFAC,COL24A1,IFNG,TIMP3,IL3,IL4,ANGPT1,PDGFC,SFRP1,VEGFC,TRH,PI4K2A
6.01e-05	1173	81	14	GO:0030554	MF	adenyl nucleotide binding	RPS6KA2,CAMK2G,RPS6KB1,CDK2,PRKCE,MSH2,MAPK9,HSPA9,DDX58,FGFR1,CAD,EGFR,VHL,CHUK
5.89e-05	1171	81	14	GO:0032559	MF	adenyl ribonucleotide binding	RPS6KA2,CAMK2G,RPS6KB1,CDK2,PRKCE,MSH2,MAPK9,HSPA9,DDX58,FGFR1,CAD,EGFR,VHL,CHUK
5.62e-05	1166	81	14	GO:0005524	MF	ATP binding	RPS6KA2,CAMK2G,RPS6KB1,CDK2,PRKCE,MSH2,MAPK9,HSPA9,DDX58,FGFR1,CAD,EGFR,VHL,CHUK
0.000603	1022	81	14	HP:0000006	hp	Autosomal dominant inheritance	RYR2,PLAU,KCNMA1,HR,PSEN1,TIMP3,EPAS1,MSH2,SQSTM1,FGFR1,RB1,FGF14,RPSA,KCNA5
1.68e-12	300	81	14	KEGG:05200	ke	Pathways in cancer	LAMA2,ARNT2,CDK2,EPAS1,MSH2,MAPK9,CDKN2A,SMO,FGFR1,VEGFC,EGFR,VHL,RB1,CHUK
0.0033	1536	81	13	GO:0016070	BP	RNA metabolic process	ARNT2,HR,CTNNBIP1,CDK2,IFNG,EPAS1,ZNF354A,IL4,EGR1,KDM4C,SMO,ARRB1,HIF1AN
0.000414	1232	81	13	GO:0032774	BP	RNA biosynthetic process	ARNT2,HR,CTNNBIP1,CDK2,IFNG,EPAS1,ZNF354A,IL4,EGR1,KDM4C,SMO,ARRB1,HIF1AN
0.000391	1225	81	13	GO:0006351	BP	transcription, DNA-dependent	ARNT2,HR,CTNNBIP1,CDK2,IFNG,EPAS1,ZNF354A,IL4,EGR1,KDM4C,SMO,ARRB1,HIF1AN
0.000126	1094	81	13	GO:0048869	BP	cellular developmental process	RPS6KA2,KCNMA1,IL7R,CTNNBIP1,IFNG,EPAS1,IL4,EGR1,ANGPT1,SMO,PPP2R3A,CHUK,HIF1AN
5.77e-05	1014	81	13	GO:0030154	BP	cell differentiation	RPS6KA2,KCNMA1,IL7R,CTNNBIP1,IFNG,EPAS1,IL4,EGR1,ANGPT1,SMO,PPP2R3A,CHUK,HIF1AN
2.73e-06	764	81	13	GO:0009893	BP	positive regulation of metabolic process	RPS6KA2,ARNT2,IL7R,PRLR,CDK2,IFNG,IL3,IL4,EGR1,SMO,PDGFC,ARRB1,PPP2R3A
1.22e-06	711	81	13	GO:0010604	BP	positive regulation of macromolecule metabolic process	RPS6KA2,ARNT2,IL7R,PRLR,CDK2,IFNG,IL3,IL4,EGR1,SMO,PDGFC,ARRB1,PPP2R3A
0.000182	1134	81	13	GO:0048523	BP	negative regulation of cellular process	RPS6KA2,BCL2A1,HR,CTNNBIP1,IFNG,TIMP3,IL4,EGR1,SMO,SESN3,ARRB1,PPP2R3A,HIF1AN
0.000118	1087	81	13	GO:0051252	BP	regulation of RNA metabolic process	ARNT2,HR,CTNNBIP1,CDK2,IFNG,EPAS1,ZNF354A,IL4,EGR1,KDM4C,SMO,ARRB1,HIF1AN
9.4e-05	1063	81	13	GO:2001141	BP	regulation of RNA biosynthetic process	ARNT2,HR,CTNNBIP1,CDK2,IFNG,EPAS1,ZNF354A,IL4,EGR1,KDM4C,SMO,ARRB1,HIF1AN
8.87e-05	1057	81	13	GO:0006355	BP	regulation of transcription, DNA-dependent	ARNT2,HR,CTNNBIP1,CDK2,IFNG,EPAS1,ZNF354A,IL4,EGR1,KDM4C,SMO,ARRB1,HIF1AN
0.0134	1807	81	13	GO:0071944	CC	cell periphery	CHRM3,RYR2,KCNMA1,IL7R,GNB1,PSEN1,ITGA7,IFNG,SLC22A5,SMO,RPSA,KCNA5,PI4K2A
0.0101	1748	81	13	GO:0005886	CC	plasma membrane	CHRM3,RYR2,KCNMA1,IL7R,GNB1,PSEN1,ITGA7,IFNG,SLC22A5,SMO,RPSA,KCNA5,PI4K2A
5.17e-08	540	81	13	GO:0005102	MF	receptor binding	LAMA2,ARNT2,IFNG,IL3,IL4,KDM4C,SMO,PDGFC,VEGFC,TRH,ARRB1,FGF14,HIF1AN
0.00169	1246	81	12	GO:0044710	BP	single-organism metabolic process	IDH2,P4HA1,KCNMA1,ARG2,IFNG,ADSL,ACO1,NT5C1A,RRM2,CAD,PI4K2A,SCD
0.000131	943	81	12	GO:0006793	BP	phosphorus metabolic process	RPS6KA2,PRLR,IFNG,ADSL,IL3,IL4,NT5C1A,PDGFC,RRM2,CAD,ARRB1,PI4K2A
0.000109	925	81	12	GO:0006796	BP	phosphate-containing compound metabolic process	RPS6KA2,PRLR,IFNG,ADSL,IL3,IL4,NT5C1A,PDGFC,RRM2,CAD,ARRB1,PI4K2A
0.000214	993	81	12	GO:0048583	BP	regulation of response to stimulus	IL7R,CTNNBIP1,IFNG,IL3,IL4,EGR1,SMO,VEGFC,ARRB1,PPP2R3A,CHUK,HIF1AN
1.27e-06	596	81	12	GO:0044459	CC	plasma membrane part	CHRM3,RYR2,KCNMA1,IL7R,GNB1,PSEN1,ITGA7,IFNG,SLC22A5,SMO,KCNA5,PI4K2A
0.00534	1426	81	12	GO:0016740	MF	transferase activity	RPS6KA2,CAMK2G,RPS6KB1,CDK2,PRKCE,MAPK9,FGFR1,CAD,EGFR,VHL,PI4K2A,CHUK
0.00227	1289	81	12	GO:0060089	MF	molecular transducer activity	ARNT2,CHRM3,IL7R,GNB1,LPAR3,EPAS1,MAPK9,SMO,FGFR1,EGFR,CX3CR1,LPAR5
0.00227	1289	81	12	GO:0004871	MF	signal transducer activity	ARNT2,CHRM3,IL7R,GNB1,LPAR3,EPAS1,MAPK9,SMO,FGFR1,EGFR,CX3CR1,LPAR5
0.000547	936	81	11	GO:0043412	BP	macromolecule modification	RPS6KA2,P4HA1,PRLR,IFNG,IL3,EGR1,PDGFC,VHL,ARRB1,RNF7,HIF1AN
0.000293	871	81	11	GO:0044281	BP	small molecule metabolic process	IDH2,P4HA1,KCNMA1,ARG2,IFNG,ADSL,ACO1,NT5C1A,RRM2,CAD,SCD
0.000354	890	81	11	GO:0036211	BP	protein modification process	RPS6KA2,P4HA1,PRLR,IFNG,IL3,EGR1,PDGFC,VHL,ARRB1,RNF7,HIF1AN
1.36e-06	490	81	11	GO:0070887	BP	cellular response to chemical stimulus	RPS6KA2,IFNG,TIMP3,EPAS1,EGR1,SMO,PDGFC,VEGFC,TRH,ARRB1,HIF1AN
0.000354	890	81	11	GO:0006464	BP	cellular protein modification process	RPS6KA2,P4HA1,PRLR,IFNG,IL3,EGR1,PDGFC,VHL,ARRB1,RNF7,HIF1AN
0.015	1419	81	11	GO:0051234	BP	establishment of localization	CHRM3,RYR2,KCNMA1,PSEN1,CDK2,IFNG,SLC22A5,HSPA9,SMO,ARRB1,CHUK
0.0136	1399	81	11	GO:0006810	BP	transport	CHRM3,RYR2,KCNMA1,PSEN1,CDK2,IFNG,SLC22A5,HSPA9,SMO,ARRB1,CHUK
0.00153	1058	81	11	GO:0044765	BP	single-organism transport	CHRM3,RYR2,KCNMA1,PSEN1,CDK2,IFNG,SLC22A5,HSPA9,SMO,ARRB1,CHUK
3.02e-07	421	81	11	GO:0042127	BP	regulation of cell proliferation	RPS6KA2,CTNNBIP1,CDK2,IFNG,IL3,IL4,KDM4C,SMO,PDGFC,FGFR1,VEGFC
0.0414	1641	81	11	GO:0016043	BP	cellular component organization	P4HA1,KCNMA1,IL7R,PRLR,CTNNBIP1,EPAS1,SMO,PDGFC,ARRB1,RPSA,KCNA5
0.000105	776	81	11	GO:0016772	MF	transferase activity, transferring phosphorus-containing groups	RPS6KA2,CAMK2G,RPS6KB1,CDK2,PRKCE,MAPK9,FGFR1,EGFR,VHL,PI4K2A,CHUK
2.44e-05	662	81	11	GO:0016301	MF	kinase activity	RPS6KA2,CAMK2G,RPS6KB1,CDK2,PRKCE,MAPK9,FGFR1,EGFR,VHL,PI4K2A,CHUK
1.51e-05	629	81	11	GO:0016773	MF	phosphotransferase activity, alcohol group as acceptor	RPS6KA2,CAMK2G,RPS6KB1,CDK2,PRKCE,MAPK9,FGFR1,EGFR,VHL,PI4K2A,CHUK
2.31e-05	535	81	10	GO:0006366	BP	transcription from RNA polymerase II promoter	ARNT2,CTNNBIP1,IFNG,EPAS1,IL4,EGR1,KDM4C,SMO,ARRB1,HIF1AN
3.37e-05	559	81	10	GO:0042592	BP	homeostatic process	RYR2,KCNMA1,IL7R,PSEN1,IFNG,EPAS1,SLC22A5,ACO1,ARRB1,CX3CR1
1.02e-05	487	81	10	GO:0051246	BP	regulation of protein metabolic process	RPS6KA2,PRLR,IFNG,TIMP3,IL3,EGR1,ACO1,PDGFC,ARRB1,PPP2R3A
0.00026	713	81	10	GO:0031325	BP	positive regulation of cellular metabolic process	ARNT2,PRLR,CDK2,IFNG,IL3,IL4,EGR1,SMO,PDGFC,ARRB1
1.45e-05	507	81	10	GO:0006357	BP	regulation of transcription from RNA polymerase II promoter	ARNT2,CTNNBIP1,IFNG,EPAS1,IL4,EGR1,KDM4C,SMO,ARRB1,HIF1AN
0.00418	1019	81	10	GO:0035556	BP	intracellular signal transduction	RPS6KA2,PSEN1,CDK2,IFNG,RAP1B,PRKCE,IL3,SMO,ARRB1,CHUK
6.5e-06	463	81	10	GO:0044421	CC	extracellular region part	LAMA2,HGFAC,COL24A1,IFNG,TIMP3,IL3,IL4,PDGFC,VEGFC,PI4K2A
1.99e-05	526	81	10	GO:0004672	MF	protein kinase activity	RPS6KA2,CAMK2G,RPS6KB1,CDK2,PRKCE,MAPK9,FGFR1,EGFR,VHL,CHUK
0.000491	627	81	9	GO:0002376	BP	immune system process	IL7R,CTNNBIP1,IFNG,EPAS1,IL3,IL4,EGR1,VEGFC,CHUK
0.000208	559	81	9	GO:0003008	BP	system process	RPS6KA2,CHRM3,KCNMA1,GNB1,CTNNBIP1,IFNG,EPAS1,SLC22A5,ACO1
8.57e-05	498	81	9	GO:0010033	BP	response to organic substance	RPS6KA2,KCNMA1,IFNG,TIMP3,EGR1,SMO,PDGFC,TRH,ARRB1
0.00302	808	81	9	GO:0009653	BP	anatomical structure morphogenesis	IL7R,CTNNBIP1,EPAS1,ANGPT1,SMO,PDGFC,VEGFC,PPP2R3A,CHUK
0.000354	600	81	9	GO:0050793	BP	regulation of developmental process	LAMA2,IL7R,CTNNBIP1,IFNG,IL4,SMO,VEGFC,PPP2R3A,HIF1AN
4.85e-05	463	81	9	GO:2000026	BP	regulation of multicellular organismal development	LAMA2,IL7R,CTNNBIP1,IFNG,IL4,SMO,VEGFC,PPP2R3A,HIF1AN
0.000176	547	81	9	GO:0009892	BP	negative regulation of metabolic process	HR,CTNNBIP1,CDK2,ADSL,TIMP3,EGR1,SMO,ARRB1,HIF1AN
8.31e-05	496	81	9	GO:0010605	BP	negative regulation of macromolecule metabolic process	HR,CTNNBIP1,CDK2,ADSL,TIMP3,EGR1,SMO,ARRB1,HIF1AN
9.12e-05	502	81	9	GO:0051173	BP	positive regulation of nitrogen compound metabolic process	ARNT2,CDK2,IFNG,IL3,IL4,EGR1,SMO,PDGFC,ARRB1
6.03e-05	476	81	9	GO:0010628	BP	positive regulation of gene expression	RPS6KA2,ARNT2,IL7R,CDK2,IFNG,IL4,EGR1,SMO,ARRB1
0.000143	532	81	9	GO:0009891	BP	positive regulation of biosynthetic process	ARNT2,CDK2,IFNG,IL3,IL4,EGR1,SMO,PDGFC,ARRB1
7.8e-05	492	81	9	GO:0010557	BP	positive regulation of macromolecule biosynthetic process	ARNT2,CDK2,IFNG,IL3,IL4,EGR1,SMO,PDGFC,ARRB1
2.28e-07	241	81	9	GO:0008284	BP	positive regulation of cell proliferation	CDK2,IFNG,IL3,IL4,KDM4C,SMO,PDGFC,FGFR1,VEGFC
0.000129	525	81	9	GO:0031328	BP	positive regulation of cellular biosynthetic process	ARNT2,CDK2,IFNG,IL3,IL4,EGR1,SMO,PDGFC,ARRB1
7.93e-05	493	81	9	GO:0045935	BP	positive regulation of nucleobase-containing compound metabolic process	ARNT2,CDK2,IFNG,IL3,IL4,EGR1,SMO,PDGFC,ARRB1
0.00536	879	81	9	GO:0010646	BP	regulation of cell communication	CTNNBIP1,IFNG,IL3,EGR1,SMO,ARRB1,PPP2R3A,CHUK,HIF1AN
0.00516	874	81	9	GO:0023051	BP	regulation of signaling	CTNNBIP1,IFNG,IL3,EGR1,SMO,ARRB1,PPP2R3A,CHUK,HIF1AN
0.00297	806	81	9	GO:0009966	BP	regulation of signal transduction	CTNNBIP1,IFNG,IL3,EGR1,SMO,ARRB1,PPP2R3A,CHUK,HIF1AN
0.0475	1246	81	9	GO:0004872	MF	receptor activity	CHRM3,IL7R,LPAR3,SMO,FGFR1,EGFR,CX3CR1,RPSA,LPAR5
1.31e-07	235	81	9	KEGG:04010	ke	MAPK signaling pathway	RPS6KA2,DUSP1,RAP1B,ATF4,MAPK9,FGFR1,EGFR,ARRB1,CHUK
0.0157	1095	81	9	KEGG:01100	ke	Metabolic pathways	IDH2,P4HA1,ARG2,ADSL,ACO1,NT5C1A,RRM2,CAD,PI4K2A
1.82e-08	187	81	9	KEGG:04510	ke	Focal adhesion	THBS2,LAMA2,COL24A1,ITGA7,RAP1B,MAPK9,PDGFC,VEGFC,EGFR
6.63e-05	369	81	8	GO:0071310	BP	cellular response to organic substance	RPS6KA2,IFNG,TIMP3,EGR1,SMO,PDGFC,TRH,ARRB1
0.00116	560	81	8	GO:0065009	BP	regulation of molecular function	CHRM3,PRLR,CTNNBIP1,PSEN1,IFNG,SMO,PDGFC,ARRB1
6.63e-05	369	81	8	GO:0048878	BP	chemical homeostasis	RYR2,KCNMA1,PSEN1,IFNG,EPAS1,ACO1,ARRB1,CX3CR1
4.91e-06	258	81	8	GO:0002520	BP	immune system development	IL7R,CTNNBIP1,IFNG,EPAS1,IL3,IL4,EGR1,CHUK
3.05e-06	242	81	8	GO:0048534	BP	hematopoietic or lymphoid organ development	IL7R,CTNNBIP1,IFNG,EPAS1,IL3,IL4,EGR1,CHUK
1.71e-06	224	81	8	GO:0030097	BP	hemopoiesis	IL7R,CTNNBIP1,IFNG,EPAS1,IL3,IL4,EGR1,CHUK
0.000813	531	81	8	GO:0032879	BP	regulation of localization	LAMA2,CHRM3,RYR2,IFNG,SMO,VEGFC,ARRB1,PPP2R3A
0.000167	421	81	8	GO:0032268	BP	regulation of cellular protein metabolic process	PRLR,IFNG,TIMP3,IL3,EGR1,ACO1,PDGFC,ARRB1
0.0129	452	81	8	HP:0011025	hp	Abnormality of cardiovascular system physiology	RYR2,PSEN1,MSH2,SLC22A5,FGFR1,RB1,RPSA,KCNA5
3.62e-07	191	81	8	KEGG:04060	ke	Cytokine-cytokine receptor interaction	IL7R,PRLR,IFNG,IL3,IL4,VEGFC,EGFR,CX3CR1
0.00569	562	81	7	GO:0016265	BP	death	RPS6KA2,BCL2A1,KCNMA1,PSEN1,IFNG,IL4,SMO
0.0212	718	81	7	GO:0009056	BP	catabolic process	ENO1,IFNG,TIMP3,NT5C1A,CAD,ARRB1,PPP2R3A
0.013	654	81	7	GO:1901575	BP	organic substance catabolic process	ENO1,IFNG,TIMP3,NT5C1A,CAD,ARRB1,PPP2R3A
6.94e-05	270	81	7	GO:1901700	BP	response to oxygen-containing compound	RPS6KA2,KCNMA1,IFNG,EGR1,SMO,PDGFC,ARRB1
0.00552	559	81	7	GO:0008219	BP	cell death	RPS6KA2,BCL2A1,KCNMA1,PSEN1,IFNG,IL4,SMO
0.00455	540	81	7	GO:0012501	BP	programmed cell death	RPS6KA2,BCL2A1,KCNMA1,PSEN1,IFNG,IL4,SMO
0.00432	535	81	7	GO:0006915	BP	apoptotic process	RPS6KA2,BCL2A1,KCNMA1,PSEN1,IFNG,IL4,SMO
0.000974	414	81	7	GO:0016310	BP	phosphorylation	RPS6KA2,PRLR,IFNG,IL3,IL4,PDGFC,ARRB1
5.87e-05	263	81	7	GO:0018193	BP	peptidyl-amino acid modification	RPS6KA2,P4HA1,IFNG,IL3,PDGFC,ARRB1,HIF1AN
0.000328	346	81	7	GO:0019725	BP	cellular homeostasis	RYR2,KCNMA1,PSEN1,IFNG,ACO1,ARRB1,CX3CR1
8.55e-05	279	81	7	GO:0055082	BP	cellular chemical homeostasis	RYR2,KCNMA1,PSEN1,IFNG,ACO1,ARRB1,CX3CR1
0.000735	395	81	7	GO:0009790	BP	embryo development	LAMA2,ARNT2,EPAS1,IL3,SMO,VEGFC,PPP2R3A
0.00166	453	81	7	GO:0048584	BP	positive regulation of response to stimulus	IFNG,IL3,SMO,VEGFC,ARRB1,PPP2R3A,CHUK
0.000398	357	81	7	GO:0010629	BP	negative regulation of gene expression	HR,CTNNBIP1,CDK2,ADSL,EGR1,SMO,HIF1AN
0.00144	442	81	7	GO:0051254	BP	positive regulation of RNA metabolic process	ARNT2,CDK2,IFNG,IL4,EGR1,SMO,ARRB1
0.00129	434	81	7	GO:0045893	BP	positive regulation of transcription, DNA-dependent	ARNT2,CDK2,IFNG,IL4,EGR1,SMO,ARRB1
0.00291	499	81	7	GO:0031324	BP	negative regulation of cellular metabolic process	HR,CTNNBIP1,TIMP3,EGR1,SMO,ARRB1,HIF1AN
0.0323	780	81	7	GO:0044085	BP	cellular component biogenesis	KCNMA1,PRLR,CTNNBIP1,PDGFC,ARRB1,RPSA,KCNA5
0.00772	594	81	7	GO:0043933	BP	macromolecular complex subunit organization	KCNMA1,PRLR,CTNNBIP1,PDGFC,ARRB1,RPSA,KCNA5
0.022	723	81	7	GO:0022607	BP	cellular component assembly	KCNMA1,PRLR,CTNNBIP1,PDGFC,ARRB1,RPSA,KCNA5
0.000448	364	81	7	GO:0042995	CC	cell projection	KCNMA1,GNB1,PSEN1,SLC22A5,SMO,ARRB1,PI4K2A
0.000371	353	81	7	GO:0004674	MF	protein serine/threonine kinase activity	RPS6KA2,CAMK2G,RPS6KB1,CDK2,PRKCE,MAPK9,CHUK
2.5e-06	171	81	7	KEGG:05169	ke	Epstein-Barr virus infection	CDK2,IFNG,MAPK9,DDX58,YWHAZ,RB1,CHUK
3.35e-07	127	81	7	KEGG:05161	ke	Hepatitis B	CDK2,ATF4,MAPK9,DDX58,YWHAZ,RB1,CHUK
1.03e-07	107	81	7	KEGG:04722	ke	Neurotrophin signaling pathway	RPS6KA2,CAMK2G,PSEN1,RAP1B,ATF4,MAPK9,VHL
8.86e-06	207	81	7	KEGG:05205	ke	Proteoglycans in cancer	CAMK2G,PLAU,RPS6KB1,TIMP3,SMO,FGFR1,EGFR
1.35e-08	80	81	7	KEGG:05215	ke	Prostate cancer	CDK2,ATF4,PDGFC,FGFR1,EGFR,RB1,CHUK
0.00305	368	81	6	GO:0022610	BP	biological adhesion	THBS2,LAMA2,PSEN1,ITGA7,CX3CR1,RPSA
0.0398	630	81	6	GO:0006508	BP	proteolysis	HGFAC,PLAU,PSEN1,IFNG,TIMP3,ARRB1
0.00965	464	81	6	GO:0040011	BP	locomotion	LAMA2,IFNG,SMO,VEGFC,CX3CR1,PPP2R3A
0.00305	368	81	6	GO:0007155	BP	cell adhesion	THBS2,LAMA2,PSEN1,ITGA7,CX3CR1,RPSA
0.0116	482	81	6	GO:0019637	BP	organophosphate metabolic process	IFNG,ADSL,NT5C1A,RRM2,CAD,PI4K2A
0.00265	358	81	6	GO:0006468	BP	protein phosphorylation	RPS6KA2,PRLR,IFNG,IL3,PDGFC,ARRB1
0.00916	459	81	6	GO:0006259	BP	DNA metabolic process	CDK2,IFNG,MSH2,IL3,IL4,PDGFC
0.00454	398	81	6	GO:0006082	BP	organic acid metabolic process	IDH2,P4HA1,ARG2,ACO1,CAD,SCD
0.0041	390	81	6	GO:0043436	BP	oxoacid metabolic process	IDH2,P4HA1,ARG2,ACO1,CAD,SCD
0.00293	365	81	6	GO:0019752	BP	carboxylic acid metabolic process	IDH2,P4HA1,ARG2,ACO1,CAD,SCD
0.000749	281	81	6	GO:0044093	BP	positive regulation of molecular function	PRLR,PSEN1,IFNG,SMO,PDGFC,ARRB1
0.00097	295	81	6	GO:0050801	BP	ion homeostasis	RYR2,KCNMA1,PSEN1,IFNG,ACO1,CX3CR1
0.000505	261	81	6	GO:0006873	BP	cellular ion homeostasis	RYR2,KCNMA1,PSEN1,IFNG,ACO1,CX3CR1
0.024	563	81	6	GO:0009888	BP	tissue development	KCNMA1,CTNNBIP1,SMO,VEGFC,CHUK,HIF1AN
1.38e-05	137	81	6	GO:0002521	BP	leukocyte differentiation	IL7R,CTNNBIP1,IFNG,IL4,EGR1,CHUK
0.00198	338	81	6	GO:0006811	BP	ion transport	CHRM3,RYR2,KCNMA1,PSEN1,CDK2,SLC22A5
0.00183	333	81	6	GO:0048585	BP	negative regulation of response to stimulus	IL7R,CTNNBIP1,EGR1,ARRB1,PPP2R3A,HIF1AN
0.000793	284	81	6	GO:0051094	BP	positive regulation of developmental process	IL7R,CTNNBIP1,IFNG,SMO,VEGFC,HIF1AN
0.000808	285	81	6	GO:0051247	BP	positive regulation of protein metabolic process	PRLR,IFNG,IL3,PDGFC,ARRB1,PPP2R3A
0.00139	316	81	6	GO:0045944	BP	positive regulation of transcription from RNA polymerase II promoter	ARNT2,IFNG,IL4,EGR1,SMO,ARRB1
0.00841	451	81	6	GO:0051174	BP	regulation of phosphorus metabolic process	PRLR,IFNG,IL3,IL4,PDGFC,ARRB1
0.00823	449	81	6	GO:0019220	BP	regulation of phosphate metabolic process	PRLR,IFNG,IL3,IL4,PDGFC,ARRB1
0.000953	294	81	6	GO:0042325	BP	regulation of phosphorylation	PRLR,IFNG,IL3,IL4,PDGFC,ARRB1
0.00174	330	81	6	GO:0031399	BP	regulation of protein modification process	PRLR,IFNG,IL3,EGR1,PDGFC,ARRB1
0.00204	340	81	6	GO:0010647	BP	positive regulation of cell communication	IFNG,IL3,SMO,ARRB1,PPP2R3A,CHUK
0.00935	461	81	6	GO:0010941	BP	regulation of cell death	RPS6KA2,BCL2A1,KCNMA1,IFNG,IL4,SMO
0.00823	449	81	6	GO:0043067	BP	regulation of programmed cell death	RPS6KA2,BCL2A1,KCNMA1,IFNG,IL4,SMO
0.00788	445	81	6	GO:0042981	BP	regulation of apoptotic process	RPS6KA2,BCL2A1,KCNMA1,IFNG,IL4,SMO
0.00539	412	81	6	GO:0045595	BP	regulation of cell differentiation	IL7R,CTNNBIP1,IFNG,IL4,SMO,HIF1AN
0.00201	339	81	6	GO:0023056	BP	positive regulation of signaling	IFNG,IL3,SMO,ARRB1,PPP2R3A,CHUK
0.00166	327	81	6	GO:0009967	BP	positive regulation of signal transduction	IFNG,IL3,SMO,ARRB1,PPP2R3A,CHUK
0.00614	423	81	6	GO:0071822	BP	protein complex subunit organization	KCNMA1,PRLR,CTNNBIP1,PDGFC,ARRB1,KCNA5
0.0142	503	81	6	GO:0065003	BP	macromolecular complex assembly	KCNMA1,PRLR,CTNNBIP1,PDGFC,RPSA,KCNA5
0.00128	311	81	6	GO:0005615	CC	extracellular space	HGFAC,IFNG,IL3,IL4,PDGFC,VEGFC
0.000102	195	81	6	GO:0009986	CC	cell surface	KCNMA1,IL7R,PRLR,PSEN1,IFNG,HSPA9
0.00226	347	81	6	GO:0005829	CC	cytosol	ENO1,CTNNBIP1,ACO1,ARRB1,RPSA,PI4K2A
0.00426	393	81	6	GO:0005783	CC	endoplasmic reticulum	HGFAC,P4HA1,KCNMA1,PSEN1,ACO1,SCD
0.000582	268	81	6	GO:0031226	CC	intrinsic to plasma membrane	CHRM3,KCNMA1,PSEN1,ITGA7,KCNA5,PI4K2A
0.000465	257	81	6	GO:0005887	CC	integral to plasma membrane	CHRM3,KCNMA1,PSEN1,ITGA7,KCNA5,PI4K2A
0.0104	471	81	6	GO:0019899	MF	enzyme binding	GNB1,EPAS1,EGR1,HSPA9,KDM4C,ARRB1
4.57e-06	120	81	6	KEGG:04728	ke	Dopaminergic synapse	PPP2R2C,CAMK2G,GNB1,ATF4,MAPK9,PPP2R3A
0.000233	241	81	6	KEGG:05166	ke	HTLV-I infection	ATF4,MAPK9,EGR1,CDKN2A,RB1,CHUK
1.57e-06	100	81	6	KEGG:04066	ke	HIF-1 signaling pathway	CAMK2G,RPS6KB1,IFNG,ANGPT1,EGFR,VHL
0.0201	386	81	5	GO:0050877	BP	neurological system process	RPS6KA2,KCNMA1,GNB1,IFNG,EPAS1
0.0187	379	81	5	GO:0051674	BP	localization of cell	LAMA2,IFNG,SMO,VEGFC,PPP2R3A
0.0187	379	81	5	GO:0048870	BP	cell motility	LAMA2,IFNG,SMO,VEGFC,PPP2R3A
0.0214	392	81	5	GO:0009605	BP	response to external stimulus	KCNMA1,IFNG,VEGFC,ARRB1,CX3CR1
0.00455	271	81	5	GO:0009628	BP	response to abiotic stimulus	KCNMA1,EPAS1,EGR1,ARRB1,HIF1AN
0.00053	168	81	5	GO:1901701	BP	cellular response to oxygen-containing compound	RPS6KA2,IFNG,SMO,PDGFC,ARRB1
0.000889	188	81	5	GO:0055080	BP	cation homeostasis	RYR2,KCNMA1,PSEN1,ACO1,CX3CR1
0.000515	167	81	5	GO:0055065	BP	metal ion homeostasis	RYR2,KCNMA1,PSEN1,ACO1,CX3CR1
0.000435	161	81	5	GO:0030003	BP	cellular cation homeostasis	RYR2,KCNMA1,PSEN1,ACO1,CX3CR1
0.000312	150	81	5	GO:0006875	BP	cellular metal ion homeostasis	RYR2,KCNMA1,PSEN1,ACO1,CX3CR1
0.0111	334	81	5	GO:0060429	BP	epithelium development	KCNMA1,CTNNBIP1,SMO,VEGFC,CHUK
0.0104	329	81	5	GO:0072359	BP	circulatory system development	RPS6KA2,EPAS1,ANGPT1,SMO,VEGFC
0.0124	343	81	5	GO:0009887	BP	organ morphogenesis	SMO,PDGFC,VEGFC,PPP2R3A,CHUK
6.56e-05	108	81	5	GO:0030099	BP	myeloid cell differentiation	CTNNBIP1,IFNG,EPAS1,IL4,CHUK
0.0104	329	81	5	GO:0072358	BP	cardiovascular system development	RPS6KA2,EPAS1,ANGPT1,SMO,VEGFC
0.00314	249	81	5	GO:0006812	BP	cation transport	RYR2,KCNMA1,PSEN1,CDK2,SLC22A5
0.000398	158	81	5	GO:0044057	BP	regulation of system process	CHRM3,KCNMA1,IFNG,EPAS1,SLC22A5
0.00705	300	81	5	GO:0002682	BP	regulation of immune system process	IL7R,CTNNBIP1,IFNG,IL4,VEGFC
0.0179	375	81	5	GO:0051172	BP	negative regulation of nitrogen compound metabolic process	HR,CTNNBIP1,EGR1,SMO,HIF1AN
0.0232	400	81	5	GO:0009890	BP	negative regulation of biosynthetic process	HR,CTNNBIP1,EGR1,SMO,HIF1AN
0.0175	373	81	5	GO:0010558	BP	negative regulation of macromolecule biosynthetic process	HR,CTNNBIP1,EGR1,SMO,HIF1AN
0.0254	409	81	5	GO:0050790	BP	regulation of catalytic activity	CHRM3,PRLR,PSEN1,IFNG,PDGFC
1.72e-05	82	81	5	GO:0051052	BP	regulation of DNA metabolic process	CDK2,IFNG,IL3,IL4,PDGFC
4.61e-07	40	81	5	GO:0051054	BP	positive regulation of DNA metabolic process	CDK2,IFNG,IL3,IL4,PDGFC
0.0017	217	81	5	GO:0010562	BP	positive regulation of phosphorus metabolic process	PRLR,IFNG,IL3,PDGFC,ARRB1
0.0017	217	81	5	GO:0045937	BP	positive regulation of phosphate metabolic process	PRLR,IFNG,IL3,PDGFC,ARRB1
0.000692	178	81	5	GO:0042327	BP	positive regulation of phosphorylation	PRLR,IFNG,IL3,PDGFC,ARRB1
0.0216	393	81	5	GO:0031327	BP	negative regulation of cellular biosynthetic process	HR,CTNNBIP1,EGR1,SMO,HIF1AN
0.0148	358	81	5	GO:2000113	BP	negative regulation of cellular macromolecule biosynthetic process	HR,CTNNBIP1,EGR1,SMO,HIF1AN
0.0168	369	81	5	GO:0045934	BP	negative regulation of nucleobase-containing compound metabolic process	HR,CTNNBIP1,EGR1,SMO,HIF1AN
0.0108	332	81	5	GO:0051253	BP	negative regulation of RNA metabolic process	HR,CTNNBIP1,EGR1,SMO,HIF1AN
0.00952	322	81	5	GO:0045892	BP	negative regulation of transcription, DNA-dependent	HR,CTNNBIP1,EGR1,SMO,HIF1AN
0.00433	268	81	5	GO:0001932	BP	regulation of protein phosphorylation	PRLR,IFNG,IL3,PDGFC,ARRB1
0.00298	246	81	5	GO:0032270	BP	positive regulation of cellular protein metabolic process	PRLR,IFNG,IL3,PDGFC,ARRB1
0.0017	217	81	5	GO:0031401	BP	positive regulation of protein modification process	PRLR,IFNG,IL3,PDGFC,ARRB1
0.000623	174	81	5	GO:0001934	BP	positive regulation of protein phosphorylation	PRLR,IFNG,IL3,PDGFC,ARRB1
0.00592	288	81	5	GO:0010648	BP	negative regulation of cell communication	CTNNBIP1,EGR1,ARRB1,PPP2R3A,HIF1AN
0.00115	199	81	5	GO:0045597	BP	positive regulation of cell differentiation	IL7R,CTNNBIP1,IFNG,SMO,HIF1AN
0.0121	341	81	5	GO:0007243	BP	intracellular protein kinase cascade	RPS6KA2,IFNG,IL3,ARRB1,CHUK
0.00413	265	81	5	GO:0007167	BP	enzyme linked receptor protein signaling pathway	PRLR,EGR1,PDGFC,VEGFC,EGFR
0.00557	284	81	5	GO:0023057	BP	negative regulation of signaling	CTNNBIP1,EGR1,ARRB1,PPP2R3A,HIF1AN
0.00532	281	81	5	GO:0009968	BP	negative regulation of signal transduction	CTNNBIP1,EGR1,ARRB1,PPP2R3A,HIF1AN
0.0135	350	81	5	GO:0070271	BP	protein complex biogenesis	KCNMA1,PRLR,CTNNBIP1,PDGFC,KCNA5
0.0133	349	81	5	GO:0006461	BP	protein complex assembly	KCNMA1,PRLR,CTNNBIP1,PDGFC,KCNA5
0.000398	158	81	5	GO:0008134	MF	transcription factor binding	ARNT2,EPAS1,YWHAZ,ARRB1,HIF1AN
3.71e-05	96	81	5	GO:0008083	MF	growth factor activity	IL3,IL4,PDGFC,VEGFC,FGF14
0.000126	133	81	5	KEGG:04630	ke	Jak-STAT signaling pathway	IL7R,PRLR,IFNG,IL3,IL4
4.49e-06	67	81	5	KEGG:05218	ke	Melanoma	CDKN2A,PDGFC,FGFR1,EGFR,RB1
5.56e-05	112	81	5	KEGG:05160	ke	Hepatitis C	PPP2R2C,MAPK9,DDX58,EGFR,CHUK
9.54e-06	78	81	5	KEGG:04911	ke	Insulin secretion	CHRM3,RYR2,CAMK2G,KCNMA1,ATF4
2.59e-06	60	81	5	KEGG:05212	ke	Pancreatic cancer	MAPK9,CDKN2A,EGFR,RB1,CHUK
1.54e-05	86	81	5	KEGG:04972	ke	Pancreatic secretion	CHRM3,RYR2,KCNMA1,CLCA1,RAP1B
5.1e-05	110	81	5	KEGG:05162	ke	Measles	CDK2,IFNG,IL4,DDX58,CHUK
0.000347	165	81	5	KEGG:04062	ke	Chemokine signaling pathway	GNB1,RAP1B,ARRB1,CX3CR1,CHUK
0.00019	145	81	5	KEGG:05152	ke	Tuberculosis	CAMK2G,IFNG,MAPK9,HSPA9,VHL
0.000222	150	81	5	KEGG:05168	ke	Herpes simplex infection	CDK2,IFNG,MAPK9,DDX58,CHUK
0.000632	188	81	5	KEGG:05203	ke	Viral carcinogenesis	CDK2,ATF4,CDKN2A,YWHAZ,RB1
0.000783	197	81	5	KEGG:04810	ke	Regulation of actin cytoskeleton	CHRM3,ITGA7,PDGFC,FGFR1,EGFR
