# Supplementary material for: Hypoxia Adaptations in the Grey Wolf (Canis lupus chanco) from Qinghai-Tibet Plateau
Source: PLoS Genet. 2014 Jul 31;10(7):e1004466. doi: 10.1371/journal.pgen.1004466 (PMC4117439; doi:10.1371/journal.pgen.1004466)
Supplement: Table S11 — The genotype and analysis of 25 of top 27 dog-wolf ancestry informative markers in 35 Chinese wolves. (XLS) [file pgen.1004466.s014.xls]

## Sheet: Sheet1
sample/SNP	rs21984990	rs22103787	rs22182055	rs22484518	rs22761165	rs22835438	rs22867473	rs22941693	rs22944445	rs23249721	rs23367590	rs23480609	rs23608542	rs23882488	rs24163825	rs24189603	rs24198287	rs24355642	rs24358238	rs24383001	rs24575359	rs24863098	rs8806213	rs9089629	rs9159232	No. of Hets/Dog Alleles
IM01	CT	T	C	G	CG	G	G	A	T	T	TA	T	G	T	T	A	G	C	TA	C	GA	A	G	G	G	4
IM02	C	T	C	G	CG	G	A	A	T	T	TA	TA	G	T	T	A	G	C	T	C	G	A	G	G	G	3
IM03	C	T	C	G	CG	G	GA	A	T	T	TA	T	G	T	T	A	G	C	A	C	GA	A	G	G	G	2
IM04	C	T	TC	G	CG	G	GA	A	T	T	TA	T	G	T	T	A	G	C	T	C	GA	A	G	G	G	3
IM05	C	T	C	AG	C	G	GA	AG	T	T	T	T	G	T	T	A	null	C	A	C	G	A	G	G	G	3
IM06*	null	T	C	G	G	G	A	AG	T	null	T	T	G	T	null	A	G	C	null	C	G	A	G	G	G	1	but 4 missing loci
IM07*	CT	T	C	G	G	G	GA	A	T	T	T	T	G	T	T	A	G	C	TA	C	GA	A	G	G	G	2
TI08	CT	T	T	G	C	G	A	A	T	T	T	T	G	T	T	A	G	C	A	C	A	A	GA	null	G	2
TI09*	C	T	T	G	G	G	A	AG	T	T	T	T	G	T	T	A	G	C	A	C	GA	A	GA	G	G	2
TI10	C	T	T	G	CG	G	A	A	T	T	T	T	G	T	GT	A	G	C	A	TC	A	A	G	G	G	2
QH11*	C	T	TC	G	G	G	A	A	T	T	T	T	G	T	T	A	G	C	A	C	GA	A	G	G	G	0
QH12	C	T	T	G	CG	G	A	A	T	T	T	T	G	T	T	A	G	C	A	C	G	A	GA	G	G	1
QH13	C	T	TC	G	CG	G	GA	A	TC	T	T	T	G	T	T	A	G	C	A	C	GA	A	G	G	G	2
QH14	C	T	T	G	C	G	GA	A	T	T	T	T	G	T	T	A	G	C	A	C	GA	A	A	G	G	1
QH15	C	T	TC	G	G	G	A	A	T	T	T	T	G	T	T	A	G	C	A	C	A	A	G	G	G	0
QH16*	C	T	T	G	C	G	GA	A	T	T	T	T	G	T	T	A	G	C	A	C	GA	A	A	G	G	1
QH17	C	T	TC	G	C	G	A	A	T	T	T	T	G	T	T	A	G	C	A	C	A	A	A	G	G	0
QH18	C	T	T	G	CG	G	A	A	T	T	T	T	G	T	T	A	G	C	A	C	GA	A	G	G	G	0
QH19	C	T	TC	G	CG	G	A	AG	T	T	T	T	G	T	T	A	G	C	null	C	A	A	G	G	G	1
QH20	CT	T	C	G	G	G	GA	A	T	T	T	T	G	T	T	A	G	C	A	C	GA	A	GA	G	G	3
XJ21	C	T	C	G	CG	G	A	A	T	T	TA	T	G	T	T	A	G	C	TA	C	GA	A	G	G	G	2
XJ22	C	T	C	G	G	G	A	A	TC	T	TA	T	G	T	T	A	G	C	TA	C	G	A	G	G	G	3
XJ23	C	T	C	AG	CG	G	GA	A	TC	T	T	TA	G	T	T	GA	AG	C	A	C	GA	A	G	G	G	6
XJ24*	C	T	TC	G	CG	G	A	A	TC	T	T	T	G	T	T	A	G	C	TA	C	G	A	G	G	G	2
XJ25	C	T	C	AG	CG	G	A	A	TC	T	T	T	G	T	T	A	G	C	TA	C	G	A	G	G	G	3
XJ26	C	T	TC	AG	C	G	A	A	TC	T	T	T	G	T	T	A	G	C	TA	C	G	A	G	G	G	3
XJ27	C	T	C	AG	CG	G	A	A	TC	T	T	T	G	T	T	A	G	C	TA	C	G	A	G	G	G	3
XJ28	C	T	C	AG	CG	G	A	A	T	T	T	T	G	T	T	A	G	C	A	C	G	A	G	G	G	1
XJ29	C	T	C	AG	G	G	A	A	T	T	T	T	G	T	T	GA	AG	C	A	C	G	A	G	G	G	3
XJ30*	C	T	TC	AG	G	G	A	A	T	T	TA	T	G	T	T	A	G	C	A	C	G	A	G	G	G	2
XJ31	C	T	TC	AG	G	G	A	A	TC	T	TA	T	G	T	T	A	G	C	A	C	G	A	G	G	G	3
TI32*	C	T	TC	G	C	G	A	AG	T	T	T	T	G	T	T	A	G	C	A	C	A	A	G	G	G	1
XJ33	CT	T	C	G	G	G	A	A	TC	TC	T	TA	GA	GT	GT	G	A	C	TA	C	GA	CA	GA	A	G	10
XJ34	C	T	C	G	G	G	A	A	TC	T	T	T	GA	T	T	GA	null	C	A	C	G	A	G	GA	G	4
XJ35	C	T	C	AG	G	G	A	A	T	T	T	TA	GA	T	T	A	G	C	A	C	G	A	null	G	G	3
number of fail samples	1	0	0	0	0	0	0	0	0	1	0	0	0	0	1	0	2	0	2	0	0	0	1	1	0
total sample number	35	35	35	35	35	35	35	35	35	35	35	35	35	35	35	35	35	35	35	35	35	35	35	35	35
Note
We did not use rs22182055, rs22761165 and rs24575359 since they were too polymorphic
Green: ~85% or more of loci are wolf, look to be pure animals
Yellow: Still look good, but use only if needed
Red: we think too many het or dog alleles to assume are pure wolf, do not recoomend using
